# Supplementary material for: Universal noninvasive prenatal diagnosis for monogenic disorders using cell-free plasma DNA
Source: Genome Med. 2025 Dec 4;18:4. doi: 10.1186/s13073-025-01588-5 (PMC12797552; doi:10.1186/s13073-025-01588-5)
Supplement: Supplementary file 2 — Additional file 2: Supporting tables S1-S6. Table S1. List of targeted genes in HaploNIPD panel. Table S2. Categorization of informative SNPs for proband-assisted haplotype phasing mode. Table S3. Categorization of informative SNPs for relative-assisted haplotype phasing mode. Table S4. Clinical information and HaploNIPD results of 14 aneuploidy plasma samples enrolled in this study. Table S5. Performance of HaploNIPD for CNV detection. Table S6. Comparison of previous genome-wide NIPT-M studies and HaploNIPD in this study. [file 13073_2025_1588_MOESM2_ESM.xlsx]

## Sheet: Table S1
Table S1. List of targeted genes in HaploNIPD panel
Chromosome	Genomic Position Start	Genomic Position End	Cytoband	Gene MIM	Gene Symbol	Entrez Gene ID	Disease Name (OMIM)
1	1020101	1056118	1pter-p32	103320	AGRN	375790	Myasthenic syndrome, congenital, 8, with pre- and postsynaptic defects, 615120 (3), Autosomal recessive
1	2403973	2413826	1p36.32	602859	PEX10	5192	Peroxisome biogenesis disorder 6B, 614871 (3), Autosomal recessive; Peroxisome biogenesis disorder 6A (Zellweger), 614870 (3), Autosomal recessive
1	3069202	3438620	1p36.3	605557	PRDM16	63976	Left ventricular noncompaction 8, 615373 (3), Autosomal dominant; Cardiomyopathy, dilated, 1LL, 615373 (3), Autosomal dominant
1	3812085	3857232	1p36.32	616690	CEP104	9731	Joubert syndrome 25, 616781 (3), Autosomal recessive
1	6466091	6520091	1p36	611101	PLEKHG5	57449	Spinal muscular atrophy, distal, autosomal recessive, 4, 611067 (3), Autosomal recessive; Charcot-Marie-Tooth disease, recessive intermediate C, 615376 (3), Autosomal recessive
1	10210569	10381602	1p36.2	605995	KIF1B	23095	Pheochromocytoma, 171300 (3), Autosomal dominant; ?Charcot-Marie-Tooth disease, type 2A1, 118210 (3), Autosomal dominant; {Neuroblastoma, susceptibility to, 1}, 256700 (3), Autosomal dominant, Somatic mutation
1	11012653	11030527	1p36.2	605078	TARDBP	23435	Frontotemporal lobar degeneration, TARDBP-related, 612069 (3), Autosomal dominant; Amyotrophic lateral sclerosis 10, with or without FTD, 612069 (3), Autosomal dominant
1	11674479	11691558	1p36	604094	MAD2L2	10459	?Fanconi anemia, complementation group V, 617243 (3), Autosomal recessive
1	11785722	11806102	1p36.3	607093	MTHFR	4524	{Vascular disease, susceptibility to} (3); {Schizophrenia, susceptibility to}, 181500 (3), Autosomal dominant; Homocystinuria due to MTHFR deficiency, 236250 (3), Autosomal recessive; {Neural tube defects, susceptibility to}, 601634 (3), Autosomal recessive; {Thromboembolism, susceptibility to}, 188050 (3), Autosomal dominant
1	11934716	11975536	1p36.3-p36.2	153454	PLOD1	5351	Ehlers-Danlos syndrome, kyphoscoliotic type, 1, 225400 (3), Autosomal recessive
1	11980214	12013507	1p36.2	608507	MFN2	9927	Hereditary motor and sensory neuropathy VIA, 601152 (3), Autosomal dominant; Charcot-Marie-Tooth disease, axonal, type 2A2B, 617087 (3), Autosomal recessive; Charcot-Marie-Tooth disease, axonal, type 2A2A, 609260 (3), Autosomal dominant
1	16022035	16034049	1p36	602024	CLCNKA	1187	Bartter syndrome, type 4b, digenic, 613090 (3), Digenic recessive
1	16043781	16057325	1p36	602023	CLCNKB	1188	Bartter syndrome, type 3, 607364 (3), Autosomal recessive; Bartter syndrome, type 4b, digenic, 613090 (3), Digenic recessive
1	16985957	17011971	1p36	610513	ATP13A2	23400	Kufor-Rakeb syndrome, 606693 (3), Autosomal recessive; Spastic paraplegia 78, autosomal recessive, 617225 (3), Autosomal recessive
1	17018721	17054031	1p36.1-p35	185470	SDHB	6390	Gastrointestinal stromal tumor, 606764 (3), Autosomal dominant, Isolated cases; Pheochromocytoma, 171300 (3), Autosomal dominant; Paragangliomas 4, 115310 (3), Autosomal dominant; Paraganglioma and gastric stromal sarcoma, 606864 (3)
1	18871429	18902579	1p36	606811	ALDH4A1	8659	Hyperprolinemia, type II, 239510 (3), Autosomal recessive
1	21508983	21578411	1p36.1-p34	171760	ALPL	249	Hypophosphatasia, adult, 146300 (3), Autosomal dominant, Autosomal recessive; Odontohypophosphatasia, 146300 (3), Autosomal dominant, Autosomal recessive; Hypophosphatasia, childhood, 241510 (3), Autosomal recessive; Hypophosphatasia, infantile, 241500 (3), Autosomal recessive
1	23691778	23696834	1p36.1-p35	604175	RPL11	6135	Diamond-Blackfan anemia 7, 612562 (3), Autosomal dominant
1	23795598	23800753	1p36-p35	606953	GALE	2582	Galactose epimerase deficiency, 230350 (3), Autosomal recessive
1	23801884	23825428	1pter-p33	613898	HMGCL	3155	HMG-CoA lyase deficiency, 246450 (3), Autosomal recessive
1	23845076	23868331	1p34	612280	FUCA1	2517	Fucosidosis, 230000 (3), Autosomal recessive
1	25543587	25590399	1p36-p35	605747	LDLRAP1	26119	Hypercholesterolemia, familial, 4, 603813 (3), Autosomal recessive
1	26432320	26471305	1p36.11	608172	DHDDS	79947	Retinitis pigmentosa 59, 613861 (3), Autosomal recessive; Developmental delay and seizures with or without movement abnormalities, 617836 (3), Autosomal dominant; ?Congenital disorder of glycosylation, type 1bb, 613861 (3), Autosomal recessive
1	32200594	32205386	1p35.1	610162	CCDC28B	79140	{Bardet-Biedl syndrome 1, modifier of}, 209900 (3), Autosomal recessive, Digenic recessive
1	32775237	32817384	1p35	603623	YARS1	8565	Charcot-Marie-Tooth disease, dominant intermediate C, 608323 (3), Autosomal dominant
1	33007939	33036882	1p34	103020	AK2	204	Reticular dysgenesis, 267500 (3), Autosomal recessive
1	34781213	34786363	1p35.1	603324	GJB3	2707	Deafness, autosomal dominant 2B, 612644 (3), Autosomal dominant; Deafness, autosomal recessive (3); Deafness, autosomal dominant, with peripheral neuropathy (3); Deafness, digenic, GJB2/GJB3, 220290 (3), Autosomal recessive, Digenic dominant; Erythrokeratodermia variabilis et progressiva 1, 133200 (3), Autosomal dominant, Autosomal recessive
1	40071460	40097251	1p32	600722	PPT1	5538	Ceroid lipofuscinosis, neuronal, 1, 256730 (3), Autosomal recessive
1	40300486	40317652	1p34.2	120260	COL9A2	1298	?Stickler syndrome, type V, 614284 (3), Autosomal recessive; Epiphyseal dysplasia, multiple, 2, 600204 (3), Autosomal dominant
1	42733092	42740235	1p34.2	610036	CLDN19	149461	Hypomagnesemia 5, renal, with ocular involvement, 248190 (3), Autosomal recessive
1	42746373	42767027	1p34	610339	P3H1	64175	Osteogenesis imperfecta, type VIII, 610915 (3), Autosomal recessive
1	43336874	43354465	1p34	159530	MPL	4352	Myelofibrosis with myeloid metaplasia, somatic, 254450 (3); Thrombocytopenia, congenital amegakaryocytic, 604498 (3), Autosomal recessive; Thrombocythemia 2, 601977 (3), Autosomal dominant, Somatic mutation
1	45012253	45015574	1p34	613521	UROD	7389	Porphyria, hepatoerythropoietic, 176100 (3), Autosomal dominant, Autosomal recessive; Porphyria cutanea tarda, 176100 (3), Autosomal dominant, Autosomal recessive
1	45500228	45513381	1p34.1	609831	MMACHC	25974	Methylmalonic aciduria and homocystinuria, cblC type, 277400 (3), Autosomal recessive
1	45511050	45522889	1p34.1	176763	PRDX1	5052	Methylmalonic aciduria and homocystinuria, cblC type, digenic, 277400 (3), Autosomal recessive
1	46188682	46220304	1p34-p33	606822	POMGNT1	55624	Muscular dystrophy-dystroglycanopathy (congenital with mental retardation), type B, 3, 613151 (3), Autosomal recessive; Muscular dystrophy-dystroglycanopathy (limb-girdle), type C, 3, 613157 (3), Autosomal recessive; Retinitis pigmentosa 76, 617123 (3), Autosomal recessive; Muscular dystrophy-dystroglycanopathy (congenital with brain and eye anomalies), type A, 3, 253280 (3), Autosomal recessive
1	53196823	53214196	1p32	600650	CPT2	1376	CPT II deficiency, myopathic, stress-induced, 255110 (3), Autosomal dominant, Autosomal recessive; CPT II deficiency, infantile, 600649 (3), Autosomal recessive; CPT II deficiency, lethal neonatal, 608836 (3), Autosomal recessive; {Encephalopathy, acute, infection-induced, 4, susceptibility to}, 614212 (3), Autosomal dominant, Autosomal recessive
1	54998932	55017171	1p31	606412	BSND	7809	Sensorineural deafness with mild renal dysfunction, 602522 (3), Autosomal recessive; Bartter syndrome, type 4a, 602522 (3), Autosomal recessive
1	55039547	55064851	1p32.3	607786	PCSK9	255738	Hypercholesterolemia, familial, 3, 603776 (3), Autosomal dominant; {Low density lipoprotein cholesterol level QTL 1}, 603776 (3), Autosomal dominant
1	63367626	63438552	1p22.3	604566	ALG6	29929	Congenital disorder of glycosylation, type Ic, 603147 (3), Autosomal recessive
1	63593410	63660244	1p31	171900	PGM1	5236	Congenital disorder of glycosylation, type It, 614921 (3), Autosomal recessive
1	68428821	68450321	1p31	180069	RPE65	6121	Leber congenital amaurosis 2, 204100 (3), Autosomal recessive; Retinitis pigmentosa 87 with choroidal involvement, 618697 (3), Autosomal dominant; Retinitis pigmentosa 20, 613794 (3), Autosomal recessive
1	70411267	70441948	1p31.1	607657	CTH	1491	Cystathioninuria, 219500 (3), Autosomal recessive
1	75724708	75763678	1p31	607008	ACADM	34	Acyl-CoA dehydrogenase, medium chain, deficiency of, 201450 (3), Autosomal recessive
1	77888527	77948642	1p32-p31	613121	NEXN	91624	Cardiomyopathy, hypertrophic, 20, 613876 (3), Autosomal dominant; Cardiomyopathy, dilated, 1CC, 613122 (3), Autosomal dominant
1	92831985	92841923	1p22.1	603634	RPL5	6125	Diamond-Blackfan anemia 6, 612561 (3), Autosomal dominant
1	93992833	94121147	1p22.1	601691	ABCA4	24	Retinal dystrophy, early-onset severe, 248200 (3), Autosomal recessive; Stargardt disease 1, 248200 (3), Autosomal recessive; Fundus flavimaculatus, 248200 (3), Autosomal recessive; {Macular degeneration, age-related, 2}, 153800 (3), Autosomal dominant; Cone-rod dystrophy 3, 604116 (3); Retinitis pigmentosa 19, 601718 (3), Autosomal recessive
1	94418085	94518662	1p22-p21	170995	ABCD3	5825	?Bile acid synthesis defect, congenital, 5, 616278 (3), Autosomal recessive
1	94974404	95072973	1p21.3	612866	ALG14	199857	?Myasthenic syndrome, congenital, 15, without tubular aggregates, 616227 (3), Autosomal recessive; Intellectual developmental disorder with epilepsy, behavioral abnormalities, and coarse facies, 619031 (3); Myopathy, epilepsy, and progressive cerebral atrophy, 619036 (3), Autosomal recessive
1	97077742	97921058	1p22	612779	DPYD	1806	Dihydropyrimidine dehydrogenase deficiency, 274270 (3), Autosomal recessive; 5-fluorouracil toxicity, 274270 (3), Autosomal recessive
1	99850076	99924022	1p21	610860	AGL	178	Glycogen storage disease IIIb, 232400 (3), Autosomal recessive; Glycogen storage disease IIIa, 232400 (3), Autosomal recessive
1	99968400	100035633	1p21	605632	SLC35A3	23443	?Arthrogryposis, mental retardation, and seizures, 615553 (3), Autosomal recessive
1	100186918	100249863	1p31	248610	DBT	1629	Maple syrup urine disease, type II, 248600 (3), Autosomal recessive
1	103525698	103555238	1p21.1	618016	RNPC3	55599	?Growth hormone deficiency, isolated, type V, 618160 (3), Autosomal recessive
1	109619836	109632054	1p13.3	102771	AMPD2	271	?Spastic paraplegia 63, 615686 (3), Autosomal recessive; Pontocerebellar hypoplasia, type 9, 615809 (3), Autosomal recessive
1	111770661	111989667	1p13.3-p13.2	605411	KCND3	3752	Brugada syndrome 9, 616399 (3), Autosomal dominant; Spinocerebellar ataxia 19, 607346 (3), Autosomal dominant
1	112911846	112956195	1p13.2-p12	600682	SLC16A1	6566	Monocarboxylate transporter 1 deficiency, 616095 (3), Autosomal dominant, Autosomal recessive; Hyperinsulinemic hypoglycemia, familial, 7, 610021 (3), Autosomal dominant; Erythrocyte lactate transporter defect, 245340 (3), Autosomal dominant
1	113894193	113905066	1p13.2	607245	AP4B1	10717	Spastic paraplegia 47, autosomal recessive, 614066 (3), Autosomal recessive
1	114704468	114716770	1p13.2	164790	NRAS	4893	Epidermal nevus, somatic, 162900 (3); Melanocytic nevus syndrome, congenital, somatic, 137550 (3); Schimmelpenning-Feuerstein-Mims syndrome, somatic mosaic, 163200 (3); Colorectal cancer, somatic, 114500 (3); ?RAS-associated autoimmune lymphoproliferative syndrome type IV, somatic, 614470 (3); Thyroid carcinoma, follicular, somatic, 188470 (3); Neurocutaneous melanosis, somatic, 249400 (3); Noona…
1	115029825	115035934	1p13	188540	TSHB	7252	Hypothyroidism, congenital, nongoitrous 4, 275100 (3), Autosomal recessive
1	115700020	115768713	1p13.3-p11	114251	CASQ2	845	Ventricular tachycardia, catecholaminergic polymorphic, 2, 611938 (3), Autosomal recessive
1	116372985	116410258	1p13.1	182310	ATP1A1	476	Charcot-Marie-Tooth disease, axonal, type 2DD, 618036 (3), Autosomal dominant; Hypomagnesemia, seizures, and mental retardation 2, 618314 (3), Autosomal dominant
1	119414930	119423033	1p13.1	613890	HSD3B2	3284	Adrenal hyperplasia, congenital, due to 3-beta-hydroxysteroid dehydrogenase 2 deficiency, 201810 (3), Autosomal recessive
1	119711933	119744217	1p12	606879	PHGDH	26227	Neu-Laxova syndrome 1, 256520 (3), Autosomal recessive; Phosphoglycerate dehydrogenase deficiency, 601815 (3), Autosomal recessive
1	119911552	120069661	1p12	600275	NOTCH2	4853	Hajdu-Cheney syndrome, 102500 (3), Autosomal dominant; Alagille syndrome 2, 610205 (3), Autosomal dominant
1	146017469	146021734	1q21	608374	HJV	148738	Hemochromatosis, type 2A, 602390 (3), Autosomal recessive
1	150321467	150353232	1q21.2	607301	PRPF3	9129	Retinitis pigmentosa 18, 601414 (3), Autosomal dominant
1	150796207	150808259	1q21	601105	CTSK	1513	Pycnodysostosis, 265800 (3), Autosomal recessive
1	153990761	153992154	1q21	603702	RPS27	6232	?Diamond-Blackfan anemia 17, 617409 (3), Autosomal dominant
1	154272628	154275874	1q21.3	605998	HAX1	10456	Neutropenia, severe congenital 3, autosomal recessive, 610738 (3), Autosomal recessive
1	154582056	154627996	1q21.3	146920	ADAR	103	Dyschromatosis symmetrica hereditaria, 127400 (3), Autosomal dominant; Aicardi-Goutieres syndrome 6, 615010 (3), Autosomal recessive
1	155234451	155244626	1q21	606463	GBA	2629	Gaucher disease, type III, 231000 (3), Autosomal recessive; {Parkinson disease, late-onset, susceptibility to}, 168600 (3), Autosomal dominant, Multifactorial; Gaucher disease, type IIIC, 231005 (3), Autosomal recessive; Gaucher disease, type I, 230800 (3), Autosomal recessive; Gaucher disease, perinatal lethal, 608013 (3), Autosomal recessive; Gaucher disease, type II, 230900 (3), Autosomal rece…
1	155289292	155301437	1q21	609712	PKLR	5313	Pyruvate kinase deficiency, 266200 (3), Autosomal recessive; Adenosine triphosphate, elevated, of erythrocytes, 102900 (3), Autosomal dominant
1	155897807	155911348	1q22	609591	RIT1	6016	Noonan syndrome 8, 615355 (3), Autosomal dominant
1	156082572	156140080	1q21.2	150330	LMNA	4000	Muscular dystrophy, congenital, 613205 (3), Autosomal dominant; Lipodystrophy, familial partial, type 2, 151660 (3), Autosomal dominant; Charcot-Marie-Tooth disease, type 2B1, 605588 (3), Autosomal recessive; Cardiomyopathy, dilated, 1A, 115200 (3), Autosomal dominant; Heart-hand syndrome, Slovenian type, 610140 (3), Autosomal dominant; Hutchinson-Gilford progeria, 176670 (3), Autosomal dominant,…
1	156149671	156177745	1q22	607292	SEMA4A	64218	Cone-rod dystrophy 10, 610283 (3), Autosomal recessive; Retinitis pigmentosa 35, 610282 (3), Autosomal dominant, Autosomal recessive
1	156815749	156881849	1q21-q22	191315	NTRK1	4914	Insensitivity to pain, congenital, with anhidrosis, 256800 (3), Autosomal recessive
1	161039250	161045976	1q22-q23	191523	USF1	7391	{Hyperlipidemia, familial combined, susceptibility to}, 602491 (3)
1	161165823	161178276	1q22	600923	PPOX	5498	Porphyria variegata, 176200 (3), Autosomal dominant
1	161303593	161309968	1q22	159440	MPZ	4359	Charcot-Marie-Tooth disease, type 2J, 607736 (3), Autosomal dominant; Charcot-Marie-Tooth disease, type 1B, 118200 (3), Autosomal dominant; Dejerine-Sottas disease, 145900 (3), Autosomal dominant, Autosomal recessive; Hypomyelinating neuropathy, congenital, 2, 618184 (3), Autosomal dominant; Charcot-Marie-Tooth disease, dominant intermediate D, 607791 (3), Autosomal dominant; Roussy-Levy syndrome…
1	161314380	161375339	1q21	602413	SDHC	6391	Paragangliomas 3, 605373 (3), Autosomal dominant; Paraganglioma and gastric stromal sarcoma, 606864 (3); Gastrointestinal stromal tumor, 606764 (3), Autosomal dominant, Isolated cases
1	167430639	167518541	1q22-q23	186780	CD247	919	?Immunodeficiency 25, 610163 (3), Autosomal recessive
1	169511950	169586629	1q23	612309	F5	2153	{Pregnancy loss, recurrent, susceptibility to, 1}, 614389 (3), Autosomal dominant; Thrombophilia due to activated protein C resistance, 188055 (3), Autosomal dominant; {Thrombophilia, susceptibility to, due to factor V Leiden}, 188055 (3), Autosomal dominant; Factor V deficiency, 227400 (3), Autosomal recessive; {Budd-Chiari syndrome}, 600880 (3), Autosomal recessive; {Stroke, ischemic, susceptib…
1	170532133	170553833	1q24.2	607983	GORAB	92344	Geroderma osteodysplasticum, 231070 (3), Autosomal recessive
1	171090872	171117818	1q23-q25	136132	FMO3	2328	Trimethylaminuria, 602079 (3), Autosomal recessive
1	179550538	179575986	1q25-q31	604766	NPHS2	7827	Nephrotic syndrome, type 2, 600995 (3), Autosomal recessive
1	179882284	179920075	1q24	614512	TOR1AIP1	26092	?Muscular dystrophy, autosomal recessive, with rigid spine and distal joint contractures, 617072 (3), Autosomal recessive
1	183186263	183245126	1q25-q31	150292	LAMC2	3918	Epidermolysis bullosa, junctional, non-Herlitz type, 226650 (3), Autosomal recessive; Epidermolysis bullosa, junctional, Herlitz type, 226700 (3), Autosomal recessive
1	183555561	183590913	1q25	608515	NCF2	4688	Chronic granulomatous disease 2, autosomal recessive, 233710 (3), Autosomal recessive
1	196652032	196747503	1q32	134370	CFH	3075	Complement factor H deficiency, 609814 (3), Autosomal dominant, Autosomal recessive; {Hemolytic uremic syndrome, atypical, susceptibility to, 1}, 235400 (3), Autosomal dominant, Autosomal recessive; Basal laminar drusen, 126700 (3), Autosomal dominant; {Macular degeneration, age-related, 4}, 610698 (3)
1	196774815	196795406	1q31-q32.1	605336	CFHR3	10878	{Macular degeneration, age-related, reduced risk of}, 603075 (3), Autosomal dominant; {Hemolytic uremic syndrome, atypical, susceptibility to}, 235400 (3), Autosomal dominant, Autosomal recessive
1	196819730	196832188	1q31-q32.1	134371	CFHR1	3078	{Hemolytic uremic syndrome, atypical, susceptibility to}, 235400 (3), Autosomal dominant, Autosomal recessive; {Macular degeneration, age-related, reduced risk of}, 603075 (3), Autosomal dominant
1	197201503	197478454	1q31-q32.1	604210	CRB1	23418	Pigmented paravenous chorioretinal atrophy, 172870 (3), Autosomal dominant; Retinitis pigmentosa-12, 600105 (3), Autosomal recessive; Leber congenital amaurosis 8, 613835 (3), Autosomal recessive
1	198639024	198757475	1q31-q32	151460	PTPRC	5788	{Hepatitis C virus, susceptibility to}, 609532 (3); Severe combined immunodeficiency, T cell-negative, B-cell/natural killer-cell positive, 608971 (3), Autosomal recessive
1	201039508	201112452	1q32	114208	CACNA1S	779	{Malignant hyperthermia susceptibility 5}, 601887 (3), Autosomal dominant; {Thyrotoxic periodic paralysis, susceptibility to, 1}, 188580 (3), Autosomal dominant; {Malignant hyperthermia, susceptibility to, 5}, 601887 (3), Autosomal dominant; Hypokalemic periodic paralysis, type 1, 170400 (3), Autosomal dominant
1	201359013	201377827	1q32	191045	TNNT2	7139	Cardiomyopathy, familial restrictive, 3, 612422 (3), Autosomal dominant; Cardiomyopathy, hypertrophic, 2, 115195 (3), Autosomal dominant; Left ventricular noncompaction 6, 601494 (3), Autosomal dominant; Cardiomyopathy, dilated, 1D, 601494 (3), Autosomal dominant
1	202331656	202341935	1q31	610538	UBE2T	29089	Fanconi anemia, complementation group T, 616435 (3), Autosomal recessive
1	202590595	202710453	1q32.1	600104	SYT2	127833	Myasthenic syndrome, congenital, 7, presynaptic, 616040 (3), Autosomal dominant
1	204190340	204196490	1q32	603286	KISS1	3814	?Hypogonadotropic hypogonadism 13 with or without anosmia, 614842 (3), Autosomal recessive
1	205142496	205211701	1q32.1	612666	DSTYK	25778	Congenital anomalies of kidney and urinary tract 1, 610805 (3), Autosomal dominant; Spastic paraplegia 23, 270750 (3), Autosomal recessive
1	207752037	207795515	1q32	120920	CD46	4179	{Hemolytic uremic syndrome, atypical, susceptibility to, 2}, 612922 (3), Autosomal dominant, Autosomal recessive
1	209614869	209652466	1q32	150310	LAMB3	3914	Amelogenesis imperfecta, type IA, 104530 (3), Autosomal dominant; Epidermolysis bullosa, junctional, Herlitz type, 226700 (3), Autosomal recessive; Epidermolysis bullosa, junctional, non-Herlitz type, 226650 (3), Autosomal recessive
1	211658255	211675624	1q32.2-q41	604043	NEK2	4751	?Retinitis pigmentosa 67, 615565 (3), Autosomal recessive
1	215622890	216423447	1q41	608400	USH2A	7399	Retinitis pigmentosa 39, 613809 (3); Usher syndrome, type 2A, 276901 (3), Autosomal recessive
1	226870593	226903828	1q31-q42	600759	PSEN2	5664	Alzheimer disease-4, 606889 (3), Autosomal dominant; Cardiomyopathy, dilated, 1V, 613697 (3), Autosomal dominant
1	228149929	228159825	1q42.13	608803	GJC2	57165	Spastic paraplegia 44, autosomal recessive, 613206 (3), Autosomal recessive; Lymphatic malformation 3, 613480 (3), Autosomal dominant; Leukodystrophy, hypomyelinating, 2, 608804 (3), Autosomal recessive
1	228165803	228182256	1q42.13	615316	IBA57	200205	?Spastic paraplegia 74, autosomal recessive, 616451 (3), Autosomal recessive; Multiple mitochondrial dysfunctions syndrome 3, 615330 (3), Autosomal recessive
1	231241209	231277972	1q42	602744	GNPAT	8443	Rhizomelic chondrodysplasia punctata, type 2, 222765 (3), Autosomal recessive
1	235661030	235883712	1q42.3	606897	LYST	1130	Chediak-Higashi syndrome, 214500 (3), Autosomal recessive
1	236686498	236764630	1q42-q43	102573	ACTN2	88	Myopathy, distal, 6, adult onset, 618655 (3), Autosomal dominant; Cardiomyopathy, dilated, 1AA, with or without LVNC, 612158 (3), Autosomal dominant; Cardiomyopathy, hypertrophic, 23, with or without LVNC, 612158 (3), Autosomal dominant; Myopathy, congenital with structured cores and Z-line abnormalities, 618654 (3), Autosomal dominant
1	236794303	236903980	1q43	156570	MTR	4548	{Neural tube defects, folate-sensitive, susceptibility to}, 601634 (3), Autosomal recessive; Homocystinuria-megaloblastic anemia, cblG complementation type, 250940 (3), Autosomal recessive
1	237042183	237833987	1q42.1-q43	180902	RYR2	6262	Ventricular tachycardia, catecholaminergic polymorphic, 1, 604772 (3), Autosomal dominant; Arrhythmogenic right ventricular dysplasia 2, 600996 (3), Autosomal dominant
1	241497602	241519754	1q42.1	136850	FH	2271	Fumarase deficiency, 606812 (3), Autosomal recessive; Leiomyomatosis and renal cell cancer, 150800 (3), Autosomal dominant
1	243255417	243503682	1q43-q44	613524	SDCCAG8	10806	Bardet-Biedl syndrome 16, 615993 (3), Autosomal recessive; Senior-Loken syndrome 7, 613615 (3)
10	12068953	12123220	10p14	614984	DHTKD1	55526	2-aminoadipic 2-oxoadipic aciduria, 204750 (3), Autosomal recessive; ?Charcot-Marie-Tooth disease, axonal, type 2Q, 615025 (3), Autosomal dominant
10	13100081	13138307	10p15-p14	602432	OPTN	10133	{Glaucoma, normal tension, susceptibility to}, 606657 (3); Glaucoma 1, open angle, E, 137760 (3), Autosomal dominant; Amyotrophic lateral sclerosis 12 with or without frontotemporal dementia, 613435 (3)
10	14897358	14954431	10p	605988	DCLRE1C	64421	Omenn syndrome, 603554 (3), Autosomal recessive; Severe combined immunodeficiency, Athabascan type, 602450 (3), Autosomal recessive
10	18140423	18545880	10p12	600003	CACNB2	783	Brugada syndrome 4, 611876 (3)
10	26938194	27100497	10p12.1	610855	ANKRD26	22852	Thrombocytopenia 2, 188000 (3), Autosomal dominant
10	43077068	43130350	10q11.2	164761	RET	5979	Multiple endocrine neoplasia IIB, 162300 (3), Autosomal dominant; Pheochromocytoma, 171300 (3), Autosomal dominant; Multiple endocrine neoplasia IIA, 171400 (3), Autosomal dominant; Medullary thyroid carcinoma, 155240 (3), Autosomal dominant; {Hirschsprung disease, protection against}, 142623 (3), Autosomal dominant; Central hypoventilation syndrome, congenital, 209880 (3), Autosomal dominant; {H…
10	47322453	47327587	10q11.22	605120	GDF2	2658	Telangiectasia, hereditary hemorrhagic, type 5, 615506 (3), Autosomal dominant
10	47348362	47357880	10q11.2	180290	RBP3	5949	?Retinitis pigmentosa 66, 615233 (3), Autosomal recessive
10	49434880	49539537	10q11	609413	ERCC6	2074	{Macular degeneration, age-related, susceptibility to, 5}, 613761 (3); {Lung cancer, susceptibility to}, 211980 (3), Autosomal dominant, Somatic mutation; Cerebrooculofacioskeletal syndrome 1, 214150 (3), Autosomal recessive; Cockayne syndrome, type B, 133540 (3), Autosomal recessive; Premature ovarian failure 11, 616946 (3), Autosomal dominant; UV-sensitive syndrome 1, 600630 (3), Autosomal rece…
10	49609094	49667941	10q11.2	118490	CHAT	1103	Myasthenic syndrome, congenital, 6, presynaptic, 254210 (3), Autosomal recessive
10	49610309	49612719	10q11.2	600336	SLC18A3	6572	Myasthenic syndrome, congenital, 21, presynaptic, 617239 (3), Autosomal recessive
10	53802770	55629181	10q21-q22	605514	PCDH15	65217	Usher syndrome, type 1D/F digenic, 601067 (3), Autosomal recessive, Digenic recessive; Usher syndrome, type 1F, 602083 (3), Autosomal recessive; Deafness, autosomal recessive 23, 609533 (3), Autosomal recessive
10	62811995	62819166	10q21.1-q22.1	129010	EGR2	1959	Dejerine-Sottas disease, 145900 (3), Autosomal dominant, Autosomal recessive; Hypomyelinating neuropathy, congenital, 1, 605253 (3), Autosomal dominant, Autosomal recessive; Charcot-Marie-Tooth disease, type 1D, 607678 (3), Autosomal dominant
10	65912522	67696216	10q21	607667	CTNNA3	29119	Arrhythmogenic right ventricular dysplasia, familial, 13, 615616 (3), Autosomal dominant
10	67796664	67838187	10q21.1	606060	DNAJC12	56521	Hyperphenylalaninemia, mild, non-BH4-deficient, 617384 (3), Autosomal recessive
10	68087906	68212016	10q21.1	608517	MYPN	84665	Cardiomyopathy, dilated, 1KK, 615248 (3), Autosomal dominant; Cardiomyopathy, familial restrictive, 4, 615248 (3), Autosomal dominant; Nemaline myopathy 11, autosomal recessive, 617336 (3), Autosomal recessive; Cardiomyopathy, hypertrophic, 22, 615248 (3), Autosomal dominant
10	69269990	69401881	10q22	142600	HK1	3098	Hemolytic anemia due to hexokinase deficiency, 235700 (3), Autosomal recessive; Neuropathy, hereditary motor and sensory, Russe type, 605285 (3), Autosomal recessive; Neurodevelopmental disorder with visual defects and brain anomalies, 618547 (3), Autosomal dominant; Retinitis pigmentosa 79, 617460 (3), Autosomal dominant
10	69801834	69959143	10q22	120350	COL13A1	1305	Myasthenic syndrome, congenital, 19, 616720 (3), Autosomal recessive
10	70597347	70602740	10q22	170280	PRF1	5551	Hemophagocytic lymphohistiocytosis, familial, 2, 603553 (3), Autosomal recessive; Aplastic anemia, 609135 (3); Lymphoma, non-Hodgkin, 605027 (3)
10	70882279	70888564	10q22	126090	PCBD1	5092	Hyperphenylalaninemia, BH4-deficient, D, 264070 (3), Autosomal recessive
10	71319258	71363386	10q22.1	612373	SLC29A3	55315	Histiocytosis-lymphadenopathy plus syndrome, 602782 (3), Autosomal recessive
10	71396919	71815946	10q21-q22	605516	CDH23	64072	{Pituitary adenoma 5, multiple types}, 617540 (3), Autosomal dominant; Deafness, autosomal recessive 12, 601386 (3), Autosomal recessive; Usher syndrome, type 1D/F digenic, 601067 (3), Autosomal recessive, Digenic recessive; Usher syndrome, type 1D, 601067 (3), Autosomal recessive, Digenic recessive
10	71816297	71851250	10q22.1	176801	PSAP	5660	Gaucher disease, atypical, 610539 (3); Krabbe disease, atypical, 611722 (3), Autosomal recessive; Combined SAP deficiency, 611721 (3), Autosomal recessive; Metachromatic leukodystrophy due to SAP-b deficiency, 249900 (3), Autosomal recessive
10	73998115	74121362	10q22.1-q23	193065	VCL	7414	Cardiomyopathy, dilated, 1W, 611407 (3); Cardiomyopathy, hypertrophic, 15, 613255 (3), Autosomal dominant
10	74151184	74709299	10q11-q24	102750	ADK	132	Hypermethioninemia due to adenosine kinase deficiency, 614300 (3), Autosomal recessive
10	75431623	76560167	10q22.3	614537	LRMDA	83938	Albinism, oculocutaneous, type VII, 615179 (3), Autosomal recessive
10	78033862	78056805	10q22-q23	602412	RPS24	6229	Diamond-blackfan anemia 3, 610629 (3), Autosomal dominant
10	79555851	79560458	10q22-q23	178642	SFTPA2	729238	Pulmonary fibrosis, idiopathic, 178500 (3), Autosomal dominant
10	80150888	80205807	10q22.3-q23.1	602572	ANXA11	311	Amytrophic lateral sclerosis 23, 617839 (3), Autosomal dominant
10	80271819	80289657	10q22	610550	MAT1A	4143	Methionine adenosyltransferase deficiency, autosomal recessive, 250850 (3), Autosomal dominant, Autosomal recessive; Hypermethioninemia, persistent, autosomal dominant, due to methionine adenosyltransferase I/III deficiency, 250850 (3), Autosomal dominant, Autosomal recessive
10	84194536	84219620	10q23.1	609502	CDHR1	92211	Cone-rod dystrophy 15, 613660 (3), Autosomal recessive; Retinitis pigmentosa 65, 613660 (3), Autosomal recessive
10	84243740	84259959	10q23	600342	RGR	5995	Retinitis pigmentosa 44, 613769 (3)
10	86666787	86736071	10q22.2-q23.3	605906	LDB3	11155	Cardiomyopathy, hypertrophic, 24, 601493 (3), Autosomal dominant; Cardiomyopathy, dilated, 1C, with or without LVNC, 601493 (3), Autosomal dominant; Myopathy, myofibrillar, 4, 609452 (3), Autosomal dominant; Left ventricular noncompaction 3, 601493 (3), Autosomal dominant
10	87050201	87094842	10q23.3	138130	GLUD1	2746	Hyperinsulinism-hyperammonemia syndrome, 606762 (3), Autosomal dominant
10	89213570	89251925	10q23.31	613497	LIPA	3988	Wolman disease, 278000 (3), Autosomal recessive; Cholesteryl ester storage disease, 278000 (3), Autosomal recessive
10	90912095	90921086	10q23.31	609599	ANKRD1	27063
10	95605937	95656900	10q24.3	138250	ALDH18A1	5832	Cutis laxa, autosomal recessive, type IIIA, 219150 (3), Autosomal recessive; Cutis laxa, autosomal dominant 3, 616603 (3), Autosomal dominant; Spastic paraplegia 9B, autosomal recessive, 616586 (3), Autosomal recessive; Spastic paraplegia 9A, autosomal dominant, 601162 (3), Autosomal dominant
10	95663400	95693953	10q24.1	613847	TCTN3	26123	Orofaciodigital syndrome IV, 258860 (3), Autosomal recessive; Joubert syndrome 18, 614815 (3), Autosomal recessive
10	95710900	95877265	10q24	601752	ENTPD1	953	Spastic paraplegia 64, autosomal recessive, 615683 (3), Autosomal recessive
10	97426190	97433443	10q25.3	172250	PGAM1	5223
10	97584388	97612801	10q24.2	613597	HOGA1	112817	Hyperoxaluria, primary, type III, 613616 (3), Autosomal recessive
10	97737122	97760895	10q24.2	610243	ZFYVE27	118813	Spastic paraplegia 33, autosomal dominant, 610244 (3), Autosomal dominant
10	98416192	98446962	10q23.1	604982	HPS1	3257	Hermansky-Pudlak syndrome 1, 203300 (3), Autosomal recessive
10	100150093	100186028	10q24.31	611604	ERLIN1	10613	Spastic paraplegia 62, 615681 (3), Autosomal recessive
10	101770108	101780368	10q24	600483	FGF8	2253	Hypogonadotropic hypogonadism 6 with or without anosmia, 612702 (3), Autosomal dominant
10	102065348	102068035	10q24.32	607522	HPS6	79803	Hermansky-Pudlak syndrome 6, 614075 (3), Autosomal recessive
10	102502800	102633534	10q24-q25	607035	SUFU	51684	Basal cell nevus syndrome, 109400 (3), Autosomal dominant; Medulloblastoma, desmoplastic, 155255 (3), Autosomal dominant, Autosomal recessive, Somatic mutation; {Meningioma, familial, susceptibility to}, 607174 (3), Autosomal dominant; Joubert syndrome 32, 617757 (3), Autosomal recessive
10	102673730	102714396	10q23.3	604695	ARL3	403	Joubert syndrome 35, 618161 (3), Autosomal recessive; Retinitis pigmentosa 83, 618173 (3), Autosomal dominant
10	102830530	102837412	10q24.3	609300	CYP17A1	1586	17-alpha-hydroxylase/17,20-lyase deficiency, 202110 (3), Autosomal recessive; 17,20-lyase deficiency, isolated, 202110 (3), Autosomal recessive
10	102918292	103090221	10q24.33	607803	CNNM2	54805	Hypomagnesemia 6, renal, 613882 (3), Autosomal dominant; Hypomagnesemia, seizures, and mental retardation, 616418 (3), Autosomal dominant, Autosomal recessive
10	103088016	103193300	10q24.3	600417	NT5C2	22978	Spastic paraplegia 45, autosomal recessive, 613162 (3), Autosomal recessive
10	104031285	104085879	10q24.3	113811	COL17A1	1308	Epithelial recurrent erosion dystrophy, 122400 (3), Autosomal dominant; Epidermolysis bullosa, junctional, non-Herlitz type, 226650 (3), Autosomal recessive; Epidermolysis bullosa, junctional, localisata variant, 226650 (3), Autosomal recessive
10	110641932	110839470	10q25.2	613171	RBM20	282996	Cardiomyopathy, dilated, 1DD, 613172 (3), Autosomal dominant
10	110898729	110919365	10q25.2	613605	BBIP1	92482	?Bardet-Biedl syndrome 18, 615995 (3), Autosomal recessive
10	119651379	119677818	10q25.2-q26.2	603883	BAG3	9531	Cardiomyopathy, dilated, 1HH, 613881 (3), Autosomal dominant; Myopathy, myofibrillar, 6, 612954 (3), Autosomal dominant
10	120851312	120909524	10q26	606417	WDR11	55717	Hypogonadotropic hypogonadism 14 with or without anosmia, 614858 (3), Autosomal dominant
10	123009005	123058289	10q25-q26	600301	ACADSB	36	2-methylbutyrylglycinuria, 610006 (3), Autosomal recessive
10	125784979	125823279	10q25.2-q26.3	606938	UROS	7390	Porphyria, congenital erythropoietic, 263700 (3), Autosomal recessive
11	298199	299525	11p15.5	614757	IFITM5	387733	Osteogenesis imperfecta, type V, 610967 (3), Autosomal dominant
11	832951	838834	11p15.5	602243	CD151	977	Nephropathy with pretibial epidermolysis bullosa and deafness, 609057 (3); [Blood group, Raph], 179620 (3)
11	1752754	1763926	11p15.5	116840	CTSD	1509	Ceroid lipofuscinosis, neuronal, 10, 610127 (3), Autosomal recessive
11	2159778	2161208	11p15.5	176730	INS	3630	Maturity-onset diabetes of the young, type 10, 613370 (3), Autosomal dominant; Hyperproinsulinemia, 616214 (3), Autosomal dominant; Diabetes mellitus, insulin-dependent, 2, 125852 (3), Autosomal dominant; Diabetes mellitus, permanent neonatal 4, 618858 (3), Autosomal dominant, Autosomal recessive
11	2163928	2174080	11p15.5	191290	TH	7054	Segawa syndrome, recessive, 605407 (3), Autosomal recessive
11	2445007	2849109	11p15.5	607542	KCNQ1	3784	Long QT syndrome 1, 192500 (3), Autosomal dominant; Jervell and Lange-Nielsen syndrome, 220400 (3), Autosomal recessive; Short QT syndrome 2, 609621 (3), Autosomal dominant; {Long QT syndrome 1, acquired, susceptibility to}, 192500 (3), Autosomal dominant; Atrial fibrillation, familial, 3, 607554 (3), Autosomal dominant
11	5225463	5227070	11p15.5	141900	HBB	3043	Thalassemia, beta, 613985 (3); Erythrocytosis 6, 617980 (3); Heinz body anemia, 140700 (3), Autosomal dominant; Delta-beta thalassemia, 141749 (3), Autosomal dominant; Thalassemia-beta, dominant inclusion-body, 603902 (3); Hereditary persistence of fetal hemoglobin, 141749 (3), Autosomal dominant; Methemoglobinemia, beta type, 617971 (3); {Malaria, resistance to}, 611162 (3); Sickle cell anemia, …
11	6390473	6394997	11p15.4-p15.1	607608	SMPD1	6609	Niemann-Pick disease, type A, 257200 (3), Autosomal recessive; Niemann-Pick disease, type B, 607616 (3), Autosomal recessive
11	6612767	6619421	11p15.5	607998	TPP1	1200	Spinocerebellar ataxia, autosomal recessive 7, 609270 (3), Autosomal recessive; Ceroid lipofuscinosis, neuronal, 2, 204500 (3), Autosomal recessive
11	9778667	10294218	11p15	607697	SBF2	81846	Charcot-Marie-Tooth disease, type 4B2, 604563 (3), Autosomal recessive
11	17385245	17389345	11p15.1	600937	KCNJ11	3767	Maturity-onset diabetes of the young, type 13, 616329 (3), Autosomal dominant; {Diabetes mellitus, type 2, susceptibility to}, 125853 (3), Autosomal dominant; Diabetes, permanent neonatal 2, with or without neurologic features, 618856 (3), Autosomal dominant; Diabetes mellitus, transient neonatal 3, 610582 (3), Autosomal dominant; Hyperinsulinemic hypoglycemia, familial, 2, 601820 (3), Autosomal …
11	17392497	17476848	11p15.1	600509	ABCC8	6833	Diabetes mellitus, noninsulin-dependent, 125853 (3), Autosomal dominant; Diabetes mellitus, permanent neonatal 3, with or without neurologic features, 618857 (3), Autosomal dominant, Autosomal recessive; Diabetes mellitus, transient neonatal 2, 610374 (3); Hyperinsulinemic hypoglycemia, familial, 1, 256450 (3), Autosomal dominant, Autosomal recessive; Hypoglycemia of infancy, leucine-sensitive, 2…
11	17493894	17544415	11p15.1	605242	USH1C	10083	Deafness, autosomal recessive 18A, 602092 (3), Autosomal recessive; Usher syndrome, type 1C, 276904 (3), Autosomal recessive
11	18278669	18322497	11p15-p13	607521	HPS5	11234	Hermansky-Pudlak syndrome 5, 614074 (3), Autosomal recessive
11	18394562	18408424	11p15.4	150000	LDHA	3939	Glycogen storage disease XI, 612933 (3), Autosomal recessive
11	19182029	19201982	11p15.1	600824	CSRP3	8048	Cardiomyopathy, hypertrophic, 12, 612124 (3), Autosomal dominant; ?Cardiomyopathy, dilated, 1M, 607482 (3)
11	22192484	22283356	11p14.3	608662	ANO5	203859	Miyoshi muscular dystrophy 3, 613319 (3), Autosomal recessive; Muscular dystrophy, limb-girdle, autosomal recessive 12, 611307 (3), Autosomal recessive; Gnathodiaphyseal dysplasia, 166260 (3), Autosomal dominant
11	22622532	22625822	11p15	613897	FANCF	2188	Fanconi anemia, complementation group F, 603467 (3)
11	30231013	30235193	11p13	136530	FSHB	2488	Hypogonadotropic hypogonadism 24 without anosmia, 229070 (3), Autosomal recessive
11	32387774	32435538	11p13	607102	WT1	7490	Mesothelioma, somatic, 156240 (3); Wilms tumor, type 1, 194070 (3), Autosomal dominant, Somatic mutation; Frasier syndrome, 136680 (3), Autosomal dominant, Somatic mutation; Denys-Drash syndrome, 194080 (3), Autosomal dominant, Somatic mutation; Meacham syndrome, 608978 (3); Nephrotic syndrome, type 4, 256370 (3), Autosomal dominant
11	36510352	36579761	11p13	179615	RAG1	5896	Omenn syndrome, 603554 (3), Autosomal recessive; Severe combined immunodeficiency, B cell-negative, 601457 (3), Autosomal recessive; Alpha/beta T-cell lymphopenia with gamma/delta T-cell expansion, severe cytomegalovirus infection, and autoimmunity, 609889 (3); Combined cellular and humoral immune defects with granulomas, 233650 (3), Autosomal recessive
11	36591942	36598235	11p13	179616	RAG2	5897	Severe combined immunodeficiency, B cell-negative, 601457 (3), Autosomal recessive; Combined cellular and humoral immune defects with granulomas, 233650 (3), Autosomal recessive; Omenn syndrome, 603554 (3), Autosomal recessive
11	45804071	45813015	11p11.2	605881	SLC35C1	55343	Congenital disorder of glycosylation, type IIc, 266265 (3), Autosomal recessive
11	46277660	46321408	11p11.2	616215	CREB3L1	90993	Osteogenesis imperfecta, type XVI, 616229 (3), Autosomal recessive
11	46701030	46705911	11p11.2	616454	ZNF408	79797	?Exudative vitreoretinopathy 6, 616468 (3), Autosomal dominant; Retinitis pigmentosa 72, 616469 (3), Autosomal recessive
11	46719212	46739505	11p11-q12	176930	F2	2147	{Pregnancy loss, recurrent, susceptibility to, 2}, 614390 (3), Autosomal dominant; Hypoprothrombinemia, 613679 (3), Autosomal recessive; Dysprothrombinemia, 613679 (3), Autosomal recessive; Thrombophilia due to thrombin defect, 188050 (3), Autosomal dominant; {Stroke, ischemic, susceptibility to}, 601367 (3), Multifactorial
11	46854714	46918549	11p12-p11.2	604270	LRP4	4038	?Myasthenic syndrome, congenital, 17, 616304 (3), Autosomal recessive; Sclerosteosis 2, 614305 (3), Autosomal dominant, Autosomal recessive; Cenani-Lenz syndactyly syndrome, 212780 (3), Autosomal recessive
11	47331405	47352701	11p11.2	600958	MYBPC3	4607	Cardiomyopathy, hypertrophic, 4, 115197 (3), Autosomal dominant, Autosomal recessive; Cardiomyopathy, dilated, 1MM, 615396 (3), Autosomal dominant; Left ventricular noncompaction 10, 615396 (3), Autosomal dominant
11	47437763	47449135	11p11.2-p11.1	601592	RAPSN	5913	Fetal akinesia deformation sequence 2, 618388 (3), Autosomal recessive; Myasthenic syndrome, congenital, 11, associated with acetylcholine receptor deficiency, 616326 (3), Autosomal recessive
11	61362360	61378223	11q12.2	614459	TMEM138	51524	Joubert syndrome 16, 614465 (3), Autosomal recessive
11	61391981	61398846	11q12.2	613277	TMEM216	51259	Meckel syndrome 2, 603194 (3), Autosomal recessive; Joubert syndrome 2, 608091 (3), Autosomal recessive
11	61430123	61446732	11q13.1	613019	SDHAF2	54949	Paragangliomas 2, 601650 (3), Autosomal dominant
11	61946721	61965514	11q13	607854	BEST1	7439	Retinitis pigmentosa-50, 613194 (3); Bestrophinopathy, autosomal recessive, 611809 (3); Retinitis pigmentosa, concentric, 613194 (3); Vitreoretinochoroidopathy, 193220 (3), Autosomal dominant; ?Microcornea, rod-cone dystrophy, cataract, and posterior staphyloma 2, 193220 (3), Autosomal dominant; Macular dystrophy, vitelliform, 2, 153700 (3), Autosomal dominant
11	62613256	62615115	11q13	180721	ROM1	6094	Retinitis pigmentosa 7, digenic form, 608133 (3), Autosomal dominant, Autosomal recessive
11	62624828	62646612	11q13-qter	104160	GANAB	23193	Polycystic kidney disease 3, 600666 (3), Autosomal dominant
11	62690261	62709536	11q13	606158	BSCL2	26580	Neuropathy, distal hereditary motor, type VC, 619112 (3), Autosomal dominant; Lipodystrophy, congenital generalized, type 2, 269700 (3), Autosomal recessive; Silver spastic paraplegia syndrome, 270685 (3), Autosomal dominant; Encephalopathy, progressive, with or without lipodystrophy, 615924 (3), Autosomal recessive
11	64205919	64223890	11q12	607901	FERMT3	83706	Leukocyte adhesion deficiency, type III, 612840 (3), Autosomal recessive
11	64726910	64745480	11q13	605577	RASGRP2	10235	?Bleeding disorder, platelet-type, 18, 615888 (3), Autosomal recessive
11	64746388	64760714	11q13	608455	PYGM	5837	McArdle disease, 232600 (3), Autosomal recessive
11	64764605	64778768	11q13	601516	SF1	7536
11	65181372	65212005	11q13	114220	CAPN1	823	Spastic paraplegia 76, autosomal recessive, 616907 (3), Autosomal recessive
11	65717672	65720797	11q13.2	610330	RNASEH2C	84153	Aicardi-Goutieres syndrome 3, 610329 (3), Autosomal recessive
11	65866440	65872799	11q13	604633	EFEMP2	30008	Cutis laxa, autosomal recessive, type IB, 614437 (3), Autosomal recessive
11	66510634	66533597	11q13	209901	BBS1	582	Bardet-Biedl syndrome 1, 209900 (3), Autosomal recessive, Digenic recessive
11	66563462	66568605	11q13.1	603539	CTSF	8722	Ceroid lipofuscinosis, neuronal, 13, Kufs type, 615362 (3), Autosomal recessive
11	66848419	66958417	11q13.4-q13.5	608786	PC	5091	Pyruvate carboxylase deficiency, 266150 (3), Autosomal recessive
11	68038999	68053845	11q13.4-q13.5	604592	TCIRG1	10312	Osteopetrosis, autosomal recessive 1, 259700 (3), Autosomal recessive
11	68298865	68449274	11q13.4	603506	LRP5	4041	van Buchem disease, type 2, 607636 (3), Autosomal dominant; Exudative vitreoretinopathy 4, 601813 (3), Autosomal dominant, Autosomal recessive; Hyperostosis, endosteal, 144750 (3), Autosomal dominant; Osteosclerosis, 144750 (3), Autosomal dominant; Polycystic liver disease 4 with or without kidney cysts, 617875 (3), Autosomal dominant; Osteoporosis-pseudoglioma syndrome, 259770 (3), Autosomal rec…
11	68754619	68844409	11q13	600528	CPT1A	1374	CPT deficiency, hepatic, type IA, 255120 (3), Autosomal recessive
11	68903854	68940600	11q13.2-q13.4	600502	IGHMBP2	3508	Neuronopathy, distal hereditary motor, type VI, 604320 (3), Autosomal recessive; Charcot-Marie-Tooth disease, axonal, type 2S, 616155 (3), Autosomal recessive
11	71434410	71448392	11q12-q13	602858	DHCR7	1717	Smith-Lemli-Opitz syndrome, 270400 (3), Autosomal recessive
11	72285494	72434556	11q13.4	616254	CLPB	81570	3-methylglutaconic aciduria, type VII, with cataracts, neurologic involvement and neutropenia, 616271 (3), Autosomal recessive
11	73974670	73983201	11q13	601693	UCP2	7351	{Obesity, susceptibility to, BMIQ4}, 607447 (3)
11	74454840	74467728	11q13-q14	604433	KCNE3	10008	?Brugada syndrome 6, 613119 (3)
11	75562252	75572782	11q13.5	600943	SERPINH1	871	Osteogenesis imperfecta, type X, 613848 (3), Autosomal recessive; {Preterm premature rupture of the membranes, susceptibility to}, 610504 (3)
11	77128191	77215240	11q13.5	276903	MYO7A	4647	Deafness, autosomal recessive 2, 600060 (3), Autosomal recessive; Deafness, autosomal dominant 11, 601317 (3), Autosomal dominant; Usher syndrome, type 1B, 276900 (3), Autosomal recessive
11	89177564	89295758	11q14-q21	606933	TYR	7299	Waardenburg syndrome/albinism, digenic, 103470 (3); Albinism, oculocutaneous, type IB, 606952 (3), Autosomal recessive; [Skin/hair/eye pigmentation 3, blue/green eyes], 601800 (3), Autosomal dominant; {Melanoma, cutaneous malignant, susceptibility to, 8}, 601800 (3), Autosomal dominant; Albinism, oculocutaneous, type IA, 203100 (3), Autosomal recessive; [Skin/hair/eye pigmentation 3, light/dark/f…
11	93784281	93814962	11q21	603810	MED17	9440	Microcephaly, postnatal progressive, with seizures and brain atrophy, 613668 (3), Autosomal recessive
11	94415569	94512700	11q21	600814	MRE11	4361	Ataxia-telangiectasia-like disorder 1, 604391 (3), Autosomal recessive
11	95832879	95924109	11q22	603557	MTMR2	8898	Charcot-Marie-Tooth disease, type 4B1, 601382 (3), Autosomal recessive
11	103109425	103479862	11q22.3	603297	DYNC2H1	79659	Short-rib thoracic dysplasia 3 with or without polydactyly, 613091 (3), Autosomal recessive, Digenic recessive
11	108116704	108148821	11q22.3-q23.1	607809	ACAT1	38	Alpha-methylacetoacetic aciduria, 203750 (3), Autosomal recessive
11	108222483	108369101	11q22.3	607585	ATM	472	Lymphoma, mantle cell, somatic (3); Lymphoma, B-cell non-Hodgkin, somatic (3); Ataxia-telangiectasia, 208900 (3), Autosomal recessive; {Breast cancer, susceptibility to}, 114480 (3), Autosomal dominant, Somatic mutation; T-cell prolymphocytic leukemia, somatic (3)
11	108505430	108607513	11q22.3	612878	EXPH5	23086	Epidermolysis bullosa, nonspecific, autosomal recessive, 615028 (3), Autosomal recessive
11	111908563	111923739	11q22.3-q23.1	123590	CRYAB	1410	Myopathy, myofibrillar, 2, 608810 (3), Autosomal dominant; Cardiomyopathy, dilated, 1II, 615184 (3), Autosomal dominant; Myopathy, myofibrillar, fatal infantile hypertonic, alpha-B crystallin-related, 613869 (3), Autosomal recessive; Cataract 16, multiple types, 613763 (3), Autosomal dominant, Autosomal recessive
11	112086872	112095793	11q23	602690	SDHD	6392	Paragangliomas 1, with or without deafness, 168000 (3), Autosomal dominant; Mitochondrial complex II deficiency, 252011 (3), Autosomal recessive; Paraganglioma and gastric stromal sarcoma, 606864 (3); Pheochromocytoma, 171300 (3), Autosomal dominant
11	112226427	112233972	11q22.3-q23.3	612719	PTS	5805	Hyperphenylalaninemia, BH4-deficient, A, 261640 (3), Autosomal recessive
11	117820056	117828088	11q23	601814	FXYD2	486	Hypomagnesemia 2, renal, 154020 (3), Autosomal dominant
11	117986393	118003036	11q23.3	146933	IL10RA	3587	Inflammatory bowel disease 28, early onset, autosomal recessive, 613148 (3), Autosomal recessive
11	118133376	118152822	11q23	608256	SCN4B	6330	Atrial fibrillation, familial, 17, 611819 (3), Autosomal dominant; Long QT syndrome 10, 611819 (3), Autosomal dominant
11	118304729	118316172	11q23	186830	CD3E	916	Immunodeficiency 18, SCID variant, 615615 (3), Autosomal recessive; Immunodeficiency 18, 615615 (3), Autosomal recessive
11	118338953	118342704	11q23	186790	CD3D	915	Immunodeficiency 19, 615617 (3), Autosomal recessive
11	119024111	119030876	11q23	602671	SLC37A4	2542	Glycogen storage disease Ic, 232240 (3), Autosomal recessive; Glycogen storage disease Ib, 232220 (3), Autosomal recessive
11	119084863	119093548	11q23.3	609806	HMBS	3145	Porphyria, acute intermittent, 176000 (3), Autosomal dominant; Porphyria, acute intermittent, nonerythroid variant, 176000 (3), Autosomal dominant
11	119096504	119101883	11q23.3	191350	DPAGT1	1798	Congenital disorder of glycosylation, type Ij, 608093 (3), Autosomal recessive; Myasthenic syndrome, congenital, 13, with tubular aggregates, 614750 (3), Autosomal recessive
11	123629186	123654623	11q23.3	608214	SCN3B	55800	Brugada syndrome 7, 613120 (3), Autosomal dominant; Atrial fibrillation, familial, 16, 613120 (3), Autosomal dominant
11	124919204	124936411	11q24	611642	HEPACAM	220296	Megalencephalic leukoencephalopathy with subcortical cysts 2A, 613925 (3), Autosomal recessive; Megalencephalic leukoencephalopathy with subcortical cysts 2B, remitting, with or without mental retardation, 613926 (3), Autosomal dominant
11	125883613	125900645	11q24.2	610693	HYLS1	219844	Hydrolethalus syndrome, 236680 (3), Autosomal recessive
11	128838019	128867295	11q24	600359	KCNJ1	3758	Bartter syndrome, type 2, 241200 (3), Autosomal recessive
11	128891355	128921162	11q24	600734	KCNJ5	3762	Long QT syndrome 13, 613485 (3), Autosomal dominant; Hyperaldosteronism, familial, type III, 613677 (3), Autosomal dominant
11	134253537	134265857	11q25	604773	ACAD8	27034	Isobutyryl-CoA dehydrogenase deficiency, 611283 (3), Autosomal recessive
12	1969551	2697949	12p13.3	114205	CACNA1C	775	Timothy syndrome, 601005 (3), Autosomal dominant; Long QT syndrome 8, 618447 (3); Brugada syndrome 3, 611875 (3)
12	4368226	4379711	12p13.3	605380	FGF23	8074	Tumoral calcinosis, hyperphosphatemic, familial, 2, 617993 (3), Autosomal recessive; Hypophosphatemic rickets, autosomal dominant, 193100 (3), Autosomal dominant
12	5948876	6124669	12p13.3	613160	VWF	7450	von Willebrand disease, type 1, 193400 (3), Autosomal dominant; von Willebrand disease, types 2A, 2B, 2M, and 2N, 613554 (3), Autosomal dominant, Autosomal recessive; von Willebrand disease, type 3, 277480 (3), Autosomal recessive
12	6462236	6470676	12p13.31	185880	VAMP1	6843	Spastic ataxia 1, autosomal dominant, 108600 (3), Autosomal dominant; Myasthenic syndrome, congenital, 25, 618323 (3), Autosomal recessive
12	11649600	11895385	12p13	600618	ETV6	2120	Leukemia, acute myeloid, somatic, 601626 (3); Thrombocytopenia 5, 616216 (3), Autosomal dominant
12	21531526	21604857	12p12.2	138571	GYS2	2998	Glycogen storage disease 0, liver, 240600 (3), Autosomal recessive
12	21797388	21941862	12p12.1	601439	ABCC9	10060	Hypertrichotic osteochondrodysplasia, 239850 (3), Autosomal dominant; ?Atrial fibrillation, familial, 12, 614050 (3), Autosomal dominant; Cardiomyopathy, dilated, 1O, 608569 (3), Autosomal dominant
12	24810023	24949100	12p12	113520	BCAT1	586
12	25205245	25250928	12p12.1	190070	KRAS	3845	Oculoectodermal syndrome, somatic, 600268 (3); Leukemia, acute myeloid, somatic, 601626 (3); Breast cancer, somatic, 114480 (3); RAS-associated autoimmune leukoproliferative disorder, 614470 (3), Autosomal dominant; Cardiofaciocutaneous syndrome 2, 615278 (3), Autosomal dominant; Arteriovenous malformation of the brain, somatic, 108010 (3); Bladder cancer, somatic, 109800 (3); Pancreatic carcinom…
12	32399522	32646049	12p11.2	611104	FGD4	121512	Charcot-Marie-Tooth disease, type 4H, 609311 (3), Autosomal recessive
12	32725246	32756457	12p11.21	610957	YARS2	51067	Myopathy, lactic acidosis, and sideroblastic anemia 2, 613561 (3), Autosomal recessive
12	32790754	32896776	12p11	602861	PKP2	5318	Arrhythmogenic right ventricular dysplasia 9, 609040 (3), Autosomal dominant
12	48105352	48146403	12q13.3	610681	PFKM	5213	Glycogen storage disease VII, 232800 (3), Autosomal recessive
12	48978321	48982619	12q12-q13	164820	WNT1	7471	{Osteoporosis, early-onset, susceptibility to, autosomal dominant}, 615221 (3); Osteogenesis imperfecta, type XV, 615220 (3), Autosomal recessive
12	49018974	49060883	12q13.12	602113	KMT2D	8085	Kabuki syndrome 1, 147920 (3), Autosomal dominant
12	49295143	49298697	12q12-q13	170710	PRPH	5630	{Amyotrophic lateral sclerosis, susceptibility to}, 105400 (3), Autosomal dominant, Autosomal recessive
12	49950736	49958877	12q13	107777	AQP2	359	Diabetes insipidus, nephrogenic, 125800 (3), Autosomal dominant, Autosomal recessive
12	51906912	51923360	12q11-q14	601284	ACVRL1	94	Telangiectasia, hereditary hemorrhagic, type 2, 600376 (3), Autosomal dominant
12	52514574	52520393	12q13	148040	KRT5	3852	Epidermolysis bullosa simplex, Weber-Cockayne type, 131800 (3), Autosomal dominant; Epidermolysis bullosa simplex-MCR, 609352 (3); Epidermolysis bullosa simplex-MP, 131960 (3), Autosomal dominant; Dowling-Degos disease 1, 179850 (3), Autosomal dominant; Epidermolysis bullosa simplex, Koebner type, 131900 (3), Autosomal dominant; Epidermolysis bullosa simplex, Dowling-Meara type, 131760 (3), Autos…
12	52674735	52680406	12q13	139350	KRT1	3848	Ichthyosis, cyclic, with epidermolytic hyperkeratosis, 607602 (3), Autosomal dominant; Keratosis palmoplantaris striata III, 607654 (3); Palmoplantar keratoderma, epidermolytic, 144200 (3), Autosomal dominant; Palmoplantar keratoderma, nonepidermolytic, 600962 (3), Autosomal dominant; Ichthyosis histrix, Curth-Macklin type, 146590 (3), Autosomal dominant; Epidermolytic hyperkeratosis, 113800 (3),…
12	53307455	53321609	12q13	605378	AAAS	8086	Achalasia-addisonianism-alacrimia syndrome, 231550 (3), Autosomal recessive
12	53326574	53344792	12q13.13	606633	SP7	121340	Osteogenesis imperfecta, type XII, 613849 (3), Autosomal recessive
12	54280725	54287086	12q13.1	164017	HNRNPA1	3178	Amyotrophic lateral sclerosis 20, 615426 (3), Autosomal dominant; ?Inclusion body myopathy with early-onset Paget disease without frontotemporal dementia 3, 615424 (3), Autosomal dominant
12	55992546	56005524	Chr.12	606887	SUOX	6821	Sulfite oxidase deficiency, 272300 (3), Autosomal recessive
12	56041917	56044696	12q	603701	RPS26	6231	Diamond-Blackfan anemia 10, 613309 (3), Autosomal dominant
12	57009999	57016528	12q13-q21	162330	TAC3	6866	Hypogonadotropic hypogonadism 10 with or without anosmia, 614839 (3), Autosomal recessive
12	57488067	57516654	12q13.3	156560	MARS1	4141	Charcot-Marie-Tooth disease, axonal, type 2U, 616280 (3), Autosomal dominant; Interstitial lung and liver disease, 615486 (3), Autosomal recessive
12	57550038	57586632	12q13	602821	KIF5A	3798	Myoclonus, intractable, neonatal, 617235 (3), Autosomal dominant; Spastic paraplegia 10, autosomal dominant, 604187 (3), Autosomal dominant; {Amyotrophic lateral sclerosis, susceptibility to, 25}, 617921 (3), Autosomal dominant
12	57623408	57633200	12q13.3	601873	B4GALNT1	2583	Spastic paraplegia 26, autosomal recessive, 609195 (3), Autosomal recessive
12	57762333	57767077	12q13.1-q13.3	609506	CYP27B1	1594	Vitamin D-dependent rickets, type I, 264700 (3), Autosomal recessive
12	64452104	64502113	12q14.2	604834	TBK1	29110	Frontotemporal dementia and/or amyotrophic lateral sclerosis 4, 616439 (3), Autosomal dominant; {Encephalopathy, acute, infection-induced (herpes-specific), susceptibility to, 8}, 617900 (3), Autosomal dominant
12	64713448	64759405	12q14	607664	GNS	2799	Mucopolysaccharidosis type IIID, 252940 (3), Autosomal recessive
12	65169582	65248354	12q14	607844	LEMD3	23592	Osteopoikilosis with or without melorheostosis, 166700 (3), Autosomal dominant; Buschke-Ollendorff syndrome, 166700 (3), Autosomal dominant
12	66347430	67069337	12q14.3	604597	GRIP1	23426	Fraser syndrome 3, 617667 (3), Autosomal recessive
12	76344473	76348414	12q21.2	610148	BBS10	79738	Bardet-Biedl syndrome 10, 615987 (3), Autosomal recessive
12	88049012	88142215	12q21.3	610142	CEP290	80184	?Bardet-Biedl syndrome 14, 615991 (3), Autosomal recessive; Leber congenital amaurosis 10, 611755 (3); Senior-Loken syndrome 6, 610189 (3), Autosomal recessive; Meckel syndrome 4, 611134 (3), Autosomal recessive; Joubert syndrome 5, 610188 (3), Autosomal recessive
12	89347234	89352500	12q21.33	602748	DUSP6	1848	Hypogonadotropic hypogonadism 19 with or without anosmia, 615269 (3), Autosomal dominant
12	95972661	95996343	12q22-q23	609457	HAL	3034	[Histidinemia], 235800 (3), Autosomal dominant, Autosomal recessive
12	100473865	100564413	12q23.1	603826	NR1H4	9971	Cholestasis, progressive familial intrahepatic, 5, 617049 (3), Autosomal recessive
12	101745498	101830958	12q23.3	607840	GNPTAB	79158	Mucolipidosis II alpha/beta, 252500 (3), Autosomal recessive; Mucolipidosis III alpha/beta, 252600 (3), Autosomal recessive
12	102836888	102958440	12q24.1	612349	PAH	5053	[Hyperphenylalaninemia, non-PKU mild], 261600 (3), Autosomal recessive; Phenylketonuria, 261600 (3), Autosomal recessive
12	109553714	109573579	12q24	607568	MMAB	326625	Methylmalonic aciduria, vitamin B12-responsive, due to defect in synthesis of adenosylcobalamin, cblB complementation type, 251110 (3), Autosomal recessive
12	109573460	109598124	12q24	251170	MVK	4598	Hyper-IgD syndrome, 260920 (3), Autosomal recessive; Porokeratosis 3, multiple types, 175900 (3), Autosomal dominant; Mevalonic aciduria, 610377 (3), Autosomal recessive
12	109783086	109833397	12q24.1	605427	TRPV4	59341	Spondylometaphyseal dysplasia, Kozlowski type, 184252 (3), Autosomal dominant; Parastremmatic dwarfism, 168400 (3), Autosomal dominant; SED, Maroteaux type, 184095 (3), Autosomal dominant; Neuronopathy, distal hereditary motor, type VIII, 600175 (3), Autosomal dominant; [Sodium serum level QTL 1], 613508 (3); Scapuloperoneal spinal muscular atrophy, 181405 (3), Autosomal dominant; Metatropic dysp…
12	110614067	110649429	12q24.1	609863	TCTN1	79600	Joubert syndrome 13, 614173 (3), Autosomal recessive
12	110910844	110920578	12q23-q24.3	160781	MYL2	4633	Cardiomyopathy, hypertrophic, 10, 608758 (3), Autosomal dominant
12	111452213	111599672	12q24	601517	ATXN2	6311	{Amyotrophic lateral sclerosis, susceptibility to, 13}, 183090 (3), Autosomal dominant; {Parkinson disease, late-onset, susceptibility to}, 168600 (3), Autosomal dominant, Multifactorial; Spinocerebellar ataxia 2, 183090 (3), Autosomal dominant
12	112418914	112509917	12q24.1	176876	PTPN11	5781	LEOPARD syndrome 1, 151100 (3), Autosomal dominant; Metachondromatosis, 156250 (3), Autosomal dominant; Noonan syndrome 1, 163950 (3), Autosomal dominant; Leukemia, juvenile myelomonocytic, somatic, 607785 (3)
12	119178930	119194745	12q24	608014	HSPB8	26353	Neuronopathy, distal hereditary motor, type IIA, 158590 (3), Autosomal dominant; Charcot-Marie-Tooth disease, axonal, type 2L, 608673 (3), Autosomal dominant
12	120438112	120440729	12q24.2	602072	COX6A1	1337	Charcot-Marie-Tooth disease, recessive intermediate D, 616039 (3), Autosomal recessive
12	120725825	120740007	12q22-qter	606885	ACADS	35	Acyl-CoA dehydrogenase, short-chain, deficiency of, 201470 (3), Autosomal recessive
12	120977682	121002511	12q24.2	142410	HNF1A	6927	{Diabetes mellitus, insulin-dependent}, 222100 (3), Autosomal recessive; MODY, type III, 600496 (3), Autosomal dominant; Hepatic adenoma, somatic, 142330 (3); Renal cell carcinoma, 144700 (3); Diabetes mellitus, insulin-dependent, 20, 612520 (3); {Diabetes mellitus, noninsulin-dependent, 2}, 125853 (3), Autosomal dominant
12	121839526	121888610	12q24-qter	609695	HPD	3242	Tyrosinemia, type III, 276710 (3), Autosomal recessive; Hawkinsinuria, 140350 (3), Autosomal dominant
12	123671107	123708404	12q24.31	613846	TCTN2	79867	Joubert syndrome 24, 616654 (3), Autosomal recessive; ?Meckel syndrome 8, 613885 (3), Autosomal recessive
12	131929267	131945895	12q24.33	608109	PUS1	80324	Myopathy, lactic acidosis, and sideroblastic anemia 1, 600462 (3), Autosomal recessive
13	20187469	20192937	13q11-q12	121011	GJB2	2706	Deafness, autosomal dominant 3A, 601544 (3), Autosomal dominant; Deafness, autosomal recessive 1A, 220290 (3), Autosomal recessive, Digenic dominant; Bart-Pumphrey syndrome, 149200 (3), Autosomal dominant; Vohwinkel syndrome, 124500 (3), Autosomal dominant; Keratoderma, palmoplantar, with deafness, 148350 (3), Autosomal dominant; Keratitis-ichthyosis-deafness syndrome, 148210 (3), Autosomal domin…
13	20221961	20232318	13q12	604418	GJB6	10804	Deafness, autosomal dominant 3B, 612643 (3), Autosomal dominant; Deafness, autosomal recessive 1B, 612645 (3), Autosomal recessive; Deafness, digenic GJB2/GJB6, 220290 (3), Autosomal recessive, Digenic dominant; Ectodermal dysplasia 2, Clouston type, 129500 (3), Autosomal dominant
13	23160507	23325161	13q12	608896	SGCG	6445	Muscular dystrophy, limb-girdle, autosomal recessive 5, 253700 (3), Autosomal recessive
13	23328826	23433727	13q12	604490	SACS	26278	Spastic ataxia, Charlevoix-Saguenay type, 270550 (3), Autosomal recessive
13	27919981	27926312	13q12.1	600733	PDX1	3651	{Diabetes mellitus, type II, susceptibility to}, 125853 (3), Autosomal dominant; Pancreatic agenesis 1, 260370 (3), Autosomal recessive; MODY, type IV, 606392 (3)
13	32315507	32400267	13q12.3	600185	BRCA2	675	{Pancreatic cancer 2}, 613347 (3); {Breast cancer, male, susceptibility to}, 114480 (3), Autosomal dominant, Somatic mutation; {Glioblastoma 3}, 613029 (3), Autosomal recessive; Wilms tumor, 194070 (3), Autosomal dominant, Somatic mutation; Fanconi anemia, complementation group D1, 605724 (3), Autosomal recessive; {Medulloblastoma}, 155255 (3), Autosomal dominant, Autosomal recessive, Somatic mut…
13	36301637	36370179	13q12.3	607111	SPART	23111	Troyer syndrome, 275900 (3), Autosomal recessive
13	36844830	36920720	13q12-q14	603295	SMAD9	4093	Pulmonary hypertension, primary, 2, 615342 (3), Autosomal dominant
13	40789610	40812459	13q14	603861	SLC25A15	10166	Hyperornithinemia-hyperammonemia-homocitrullinemia syndrome, 238970 (3), Autosomal recessive
13	42562735	42608012	13q14	602642	TNFSF11	8600	Osteopetrosis, autosomal recessive 2, 259710 (3), Autosomal recessive
13	47942655	48001272	13q14.2	603921	SUCLA2	8803	Mitochondrial DNA depletion syndrome 5 (encephalomyopathic with or without methylmalonic aciduria), 612073 (3), Autosomal recessive
13	48303750	48481889	13q14.1-q14.2	614041	RB1	5925	Small cell cancer of the lung, somatic, 182280 (3); Bladder cancer, somatic, 109800 (3); Retinoblastoma, trilateral, 180200 (3), Autosomal dominant, Somatic mutation; Osteosarcoma, somatic, 259500 (3); Retinoblastoma, 180200 (3), Autosomal dominant, Somatic mutation
13	50909677	50970461	13q14.1	610326	RNASEH2B	79621	Aicardi-Goutieres syndrome 2, 610181 (3), Autosomal recessive
13	51932668	52012129	13q14.3-q21.1	606882	ATP7B	540	Wilson disease, 277900 (3), Autosomal recessive
13	72782132	73016460	13q21-q22	607532	PIBF1	10464	Joubert syndrome 33, 617767 (3), Autosomal recessive
13	76928450	76929089	13q22	602543	BTF3P11	690
13	76992080	77005116	13q22.3	608102	CLN5	1203	Ceroid lipofuscinosis, neuronal, 5, 256731 (3), Autosomal recessive
13	100089019	100530434	13q32	232000	PCCA	5095	Propionicacidemia, 606054 (3), Autosomal recessive
13	108207441	108218348	13q22-q34	601837	LIG4	3981	{Multiple myeloma, resistance to}, 254500 (3), Somatic mutation; LIG4 syndrome, 606593 (3), Autosomal recessive
14	20684176	20694185	14q11.2	105850	ANG	283	Amyotrophic lateral sclerosis 9, 611895 (3)
14	22773221	22819795	14q11.2	603593	SLC7A7	9056	Lysinuric protein intolerance, 222700 (3), Autosomal recessive
14	23381986	23408272	14q12	160710	MYH6	4624	Atrial septal defect 3, 614089 (3); Cardiomyopathy, hypertrophic, 14, 613251 (3), Autosomal dominant; {Sick sinus syndrome 3}, 614090 (3); Cardiomyopathy, dilated, 1EE, 613252 (3), Autosomal dominant
14	23412739	23435676	14q12	160760	MYH7	4625	Myopathy, myosin storage, autosomal recessive, 255160 (3), Autosomal recessive; Left ventricular noncompaction 5, 613426 (3), Autosomal dominant; Laing distal myopathy, 160500 (3), Autosomal dominant; Myopathy, myosin storage, autosomal dominant, 608358 (3), Autosomal dominant; Cardiomyopathy, dilated, 1S, 613426 (3), Autosomal dominant; Scapuloperoneal syndrome, myopathic type, 181430 (3), Autos…
14	24078661	24114948	14q11.1-q11.2	162080	NRL	4901	Retinitis pigmentosa 27, 613750 (3), Autosomal dominant; Retinal degeneration, autosomal recessive, clumped pigment type (3)
14	24239639	24242673	14q12	604319	TINF2	26277	Revesz syndrome, 268130 (3), Autosomal dominant; Dyskeratosis congenita, autosomal dominant 3, 613990 (3), Autosomal dominant
14	24249113	24263176	14q11.2	190195	TGM1	7051	Ichthyosis, congenital, autosomal recessive 1, 242300 (3), Autosomal recessive
14	28766786	28770276	14q13	164874	FOXG1	2290	Rett syndrome, congenital variant, 613454 (3), Autosomal dominant
14	31025105	31096449	14q12	607243	AP4S1	11154	Spastic paraplegia 52, autosomal recessive, 614067 (3), Autosomal recessive
14	36516396	36520231	14q13	600635	NKX2-1	7080	{Thyroid cancer, nonmedullary, 1}, 188550 (3), Autosomal dominant; Chorea, hereditary benign, 118700 (3), Autosomal dominant; Choreoathetosis, hypothyroidism, and neonatal respiratory distress, 610978 (3), Autosomal dominant
14	45135929	45200889	14q21.3	609644	FANCM	57697	Spermatogenic failure 28, 618086 (3), Autosomal recessive; ?Premature ovarian failure 15, 618096 (3), Autosomal recessive
14	49570987	49598709	14q	603633	RPS29	6235	Diamond-Blackfan anemia 13, 615909 (3), Autosomal dominant
14	50242433	50312228	14q22.1	609584	L2HGDH	79944	L-2-hydroxyglutaric aciduria, 236792 (3), Autosomal recessive
14	50533081	50633067	14q11-q21	606439	ATL1	51062	Spastic paraplegia 3A, autosomal dominant, 182600 (3), Autosomal dominant; Neuropathy, hereditary sensory, type ID, 613708 (3), Autosomal dominant
14	50905216	50944482	14q22.1	613741	PYGL	5836	Glycogen storage disease VI, 232700 (3), Autosomal recessive
14	53036754	53153322	14q22.1	614603	DDHD1	80821	Spastic paraplegia 28, autosomal recessive, 609340 (3), Autosomal recessive
14	54842015	54902825	14q22.1-q22.2	600225	GCH1	2643	Hyperphenylalaninemia, BH4-deficient, B, 233910 (3), Autosomal recessive; Dystonia, DOPA-responsive, with or without hyperphenylalaninemia, 128230 (3), Autosomal dominant, Autosomal recessive
14	58427399	58551296	14q23.1	610178	KIAA0586	9786	Joubert syndrome 23, 616490 (3), Autosomal recessive; Short-rib thoracic dysplasia 14 with polydactyly, 616546 (3), Autosomal recessive
14	65006100	65102694	14q23	154950	MAX	4149	{Pheochromocytoma, susceptibility to}, 171300 (3), Autosomal dominant
14	66507933	67181804	14q24	603930	GPHN	10243	Molybdenum cofactor deficiency C, 615501 (3), Autosomal recessive
14	67701885	67734450	14q23.3	608830	RDH12	145226	Leber congenital amaurosis 13, 612712 (3), Autosomal dominant, Autosomal recessive
14	67728891	67817292	14q24.1	612012	ZFYVE26	23503	Spastic paraplegia 15, autosomal recessive, 270700 (3), Autosomal recessive
14	73136435	73223690	14q24.3	104311	PSEN1	5663	Alzheimer disease, type 3, with spastic paraparesis and unusual plaques, 607822 (3), Autosomal dominant; Alzheimer disease, type 3, with spastic paraparesis and apraxia, 607822 (3), Autosomal dominant; ?Acne inversa, familial, 3, 613737 (3), Autosomal dominant; Alzheimer disease, type 3, 607822 (3), Autosomal dominant; Dementia, frontotemporal, 600274 (3), Autosomal dominant; Pick disease, 172700…
14	74056846	74084452	14q24.3	603178	ALDH6A1	4329	Methylmalonate semialdehyde dehydrogenase deficiency, 614105 (3), Autosomal recessive
14	74285268	74303061	14q24.3	603214	ABCD4	5826	Methylmalonic aciduria and homocystinuria, cblJ type, 614857 (3), Autosomal recessive
14	74479934	74493511	14q24.3	601015	NPC2	10577	Niemann-pick disease, type C2, 607625 (3), Autosomal recessive
14	75002920	75012365	14q24	606454	EIF2B2	8892	Ovarioleukodystrophy, 603896 (3), Autosomal recessive; Leukoencephalopathy with vanishing white matter, 603896 (3), Autosomal recessive
14	75958096	75983010	14q24	190230	TGFB3	7043	Loeys-Dietz syndrome 5, 615582 (3), Autosomal dominant; Arrhythmogenic right ventricular dysplasia 1, 107970 (3), Autosomal dominant
14	75985762	76084072	14q24.3	614068	IFT43	112752	?Cranioectodermal dysplasia 3, 614099 (3), Autosomal recessive; Short-rib thoracic dysplasia 18 with polydactyly, 617866 (3), Autosomal recessive; ?Retinitis pigmentosa 81, 617871 (3), Autosomal recessive
14	77274955	77320884	14q24.3	607439	POMT2	29954	Muscular dystrophy-dystroglycanopathy (limb-girdle), type C, 2, 613158 (3), Autosomal recessive; Muscular dystrophy-dystroglycanopathy (congenital with brain and eye anomalies), type A, 2, 613150 (3), Autosomal recessive; Muscular dystrophy-dystroglycanopathy (congenital with mental retardation), type B, 2, 613156 (3), Autosomal recessive
14	80954988	81146305	14q31	603372	TSHR	7253	Thyroid adenoma, hyperfunctioning, somatic (3); Thyroid carcinoma with thyrotoxicosis (3); Hyperthyroidism, nonautoimmune, 609152 (3), Autosomal dominant; Hypothyroidism, congenital, nongoitrous, 1, 275200 (3), Autosomal recessive; Hyperthyroidism, familial gestational, 603373 (3), Autosomal dominant
14	87933013	87993664	14q31	606890	GALC	2581	Krabbe disease, 245200 (3), Autosomal recessive
14	88824152	88881078	14q32.1	608132	TTC8	123016	Bardet-Biedl syndrome 8, 615985 (3), Autosomal recessive; ?Retinitis pigmentosa 51, 613464 (3), Autosomal recessive
14	90396501	90408267	14q24-q31	114180	CALM1	801	Long QT syndrome 14, 616247 (3), Autosomal dominant; Ventricular tachycardia, catecholaminergic polymorphic, 4, 614916 (3), Autosomal dominant
14	91271322	91417819	14q32.11	611204	CCDC88C	440193	?Spinocerebellar ataxia 40, 616053 (3), Autosomal dominant; Hydrocephalus, congenital, 1, 236600 (3), Autosomal recessive
14	92058551	92106581	14q32.12	607047	ATXN3	4287	Machado-Joseph disease, 109150 (3), Autosomal dominant
14	94376746	94390653	14q32.1	107400	SERPINA1	5265	Hemorrhagic diathesis due to antithrombin Pittsburgh, 613490 (3), Autosomal recessive; Emphysema-cirrhosis, due to AAT deficiency, 613490 (3), Autosomal recessive; Emphysema due to AAT deficiency, 613490 (3), Autosomal recessive
14	95535049	95544713	14q32	609588	GLRX5	51218	Anemia, sideroblastic, 3, pyridoxine-refractory, 616860 (3), Autosomal recessive; Spasticity, childhood-onset, with hyperglycinemia, 616859 (3), Autosomal recessive
14	96797381	96881613	14q32	602168	VRK1	7443	Pontocerebellar hypoplasia type 1A, 607596 (3), Autosomal recessive
14	101964572	102056442	14q32	600112	DYNC1H1	1778	Mental retardation, autosomal dominant 13, 614563 (3), Autosomal dominant; Spinal muscular atrophy, lower extremity-predominant 1, AD, 158600 (3), Autosomal dominant; Charcot-Marie-Tooth disease, axonal, type 20, 614228 (3), Autosomal dominant
14	102362940	102502476	14q32.31	615000	TECPR2	9895	Spastic paraplegia 49, autosomal recessive, 615031 (3), Autosomal recessive
14	104689617	104722534	14q32.33	610982	INF2	64423	Glomerulosclerosis, focal segmental, 5, 613237 (3); Charcot-Marie-Tooth disease, dominant intermediate E, 614455 (3), Autosomal dominant
15	22786224	22829788	15q11.1	608145	NIPA1	123606	Spastic paraplegia 6, autosomal dominant, 600363 (3), Autosomal dominant
15	27719007	28099341	15q11.2-q12	611409	OCA2	4948	[Skin/hair/eye pigmentation 1, blue/nonblue eyes], 227220 (3), Autosomal recessive; [Skin/hair/eye pigmentation 1, blond/brown hair], 227220 (3), Autosomal recessive; Albinism, oculocutaneous, type II, 203200 (3), Autosomal recessive; Albinism, brown oculocutaneous, 203200 (3), Autosomal recessive
15	34229783	34338056	15q13-q14	604878	SLC12A6	9990	Agenesis of the corpus callosum with peripheral neuropathy, 218000 (3), Autosomal recessive
15	34341718	34343135	15q14-q15	606471	NOP10	55505	Dyskeratosis congenita, autosomal recessive 1, 224230 (3), Autosomal recessive
15	34790229	34795548	15q14	102540	ACTC1	70	Left ventricular noncompaction 4, 613424 (3), Autosomal dominant; Atrial septal defect 5, 612794 (3), Autosomal dominant; Cardiomyopathy, dilated, 1R, 613424 (3), Autosomal dominant; Cardiomyopathy, hypertrophic, 11, 612098 (3), Autosomal dominant
15	40405786	40435947	15q14-q15	607036	IVD	3712	Isovaleric acidemia, 243500 (3), Autosomal recessive
15	40694773	40732339	15q15.1	179617	RAD51	5888	{Breast cancer, susceptibility to}, 114480 (3), Autosomal dominant, Somatic mutation; Mirror movements 2, 614508 (3), Autosomal dominant; Fanconi anemia, complementation group R, 617244 (3), Autosomal dominant
15	42359500	42412316	15q15.1-q21.1	114240	CAPN3	825	Muscular dystrophy, limb-girdle, autosomal recessive 1, 253600 (3), Autosomal recessive; Muscular dystrophy, limb-girdle, autosomal dominant 4, 618129 (3), Autosomal dominant
15	42942896	43106037	15q15-q21.1	605981	UBR1	197131	Johanson-Blizzard syndrome, 243800 (3), Autosomal recessive
15	43232589	43266927	15q15.2	603805	TGM5	9333	Peeling skin syndrome 2, 609796 (3), Autosomal recessive
15	44562695	44663677	15q21.1	610844	SPG11	80208	Charcot-Marie-Tooth disease, axonal, type 2X, 616668 (3), Autosomal recessive; Spastic paraplegia 11, autosomal recessive, 604360 (3), Autosomal recessive; Amyotrophic lateral sclerosis 5, juvenile, 602099 (3), Autosomal recessive
15	45092649	45114171	15q15.3	606759	DUOX2	50506	Thyroid dyshormonogenesis 6, 607200 (3), Autosomal recessive
15	45114320	45118420	15q15	612772	DUOXA2	405753	Thyroid dyshormonogenesis 5, 274900 (3), Autosomal recessive
15	45361123	45402226	15q21.1	602360	GATM	2628	Cerebral creatine deficiency syndrome 3, 612718 (3), Autosomal recessive; Fanconi renotubular syndrome 1, 134600 (3), Autosomal dominant
15	48120989	48142671	15q21.1	609802	SLC24A5	283652	[Skin/hair/eye pigmentation 4, fair/dark skin], 113750 (3), Autosomal recessive; Albinism, oculocutaneous, type VI, 113750 (3), Autosomal recessive
15	48206301	48304077	15q15-q21.1	600839	SLC12A1	6557	Bartter syndrome, type 1, 601678 (3), Autosomal recessive
15	48408312	48645708	15q21.1	134797	FBN1	2200	Marfan lipodystrophy syndrome, 616914 (3), Autosomal dominant; Marfan syndrome, 154700 (3), Autosomal dominant; MASS syndrome, 604308 (3), Autosomal dominant; Ectopia lentis, familial, 129600 (3), Autosomal dominant; Acromicric dysplasia, 102370 (3), Autosomal dominant; Weill-Marchesani syndrome 2, dominant, 608328 (3), Autosomal dominant; Geleophysic dysplasia 2, 614185 (3), Autosomal dominant; …
15	50908568	51005899	15q21.2	607244	AP4E1	23431	Stuttering, familial persistent, 1, 184450 (3), Autosomal dominant; Spastic paraplegia 51, autosomal recessive, 613744 (3), Autosomal recessive
15	51208056	51338595	15q21.1	107910	CYP19A1	1588	Aromatase deficiency, 613546 (3); Aromatase excess syndrome, 139300 (3), Autosomal dominant
15	63042697	63071914	15q22.1	191010	TPM1	7168	Left ventricular noncompaction 9, 611878 (3), Autosomal dominant; Cardiomyopathy, hypertrophic, 3, 115196 (3), Autosomal dominant; Cardiomyopathy, dilated, 1Y, 611878 (3), Autosomal dominant
15	64155816	64163021	15q21-q22	123841	PPIB	5479	Osteogenesis imperfecta, type IX, 259440 (3), Autosomal recessive
15	64963021	64989913	15q21-q22	608181	SPG21	51324	Mast syndrome, 248900 (3), Autosomal recessive
15	66386911	66491543	15q21	176872	MAP2K1	5604	Cardiofaciocutaneous syndrome 3, 615279 (3), Autosomal dominant; Melorheostosis, isolated, somatic mosaic, 155950 (3)
15	67200666	67255197	15q22.33-q23	614888	AAGAB	79719	Keratoderma, palmoplantar, punctate type IA, 148600 (3), Autosomal dominant
15	68206991	68229727	15q21-q23	606725	CLN6	54982	Ceroid lipofuscinosis, neuronal, Kufs type, adult onset, 204300 (3), Autosomal recessive; Ceroid lipofuscinosis, neuronal, 6, 601780 (3), Autosomal recessive
15	71810553	71818252	15q23	604485	NR2E3	10002	Enhanced S-cone syndrome, 268100 (3), Autosomal recessive; Retinitis pigmentosa 37, 611131 (3), Autosomal dominant, Autosomal recessive
15	71822290	72118576	15q22-q23	604875	MYO9A	4649	Myasthenic syndrome, congenital, 24, presynaptic, 618198 (3), Autosomal recessive
15	72340923	72376013	15q23-q24	606869	HEXA	3073	GM2-gangliosidosis, several forms, 272800 (3), Autosomal recessive; Tay-Sachs disease, 272800 (3), Autosomal recessive; [Hex A pseudodeficiency], 272800 (3), Autosomal recessive
15	72686203	72738475	15q22.3-q23	600374	BBS4	585	Bardet-Biedl syndrome 4, 615982 (3), Autosomal recessive
15	73319858	73368957	15q24-q25	605206	HCN4	10021	Brugada syndrome 8, 613123 (3); Sick sinus syndrome 2, 163800 (3), Autosomal dominant
15	74337761	74367645	15q24.1	118485	CYP11A1	1583	Adrenal insufficiency, congenital, with 46XY sex reversal, partial or complete, 613743 (3)
15	74890041	74902218	15q22-qter	154550	MPI	4351	Congenital disorder of glycosylation, type Ib, 602579 (3), Autosomal recessive
15	76215352	76311468	15q23-q25	608053	ETFA	2108	Glutaric acidemia IIA, 231680 (3), Autosomal recessive
15	80152788	80186948	15q23-q25	613871	FAH	2184	Tyrosinemia, type I, 276700 (3), Autosomal recessive
15	80946288	80989818	15q25.1	607783	MESD	23184	Osteogenesis imperfecta, type XX, 618644 (3), Autosomal recessive
15	82536749	82540456	15q	180472	RPS17	6218	Diamond-Blackfan anemia 4, 612527 (3), Autosomal dominant
15	84817355	84873478	15q25.2	617608	ALPK3	57538	Cardiomyopathy, familial hypertrophic 27, 618052 (3), Autosomal recessive
15	89243972	89317258	15q25-q26	611360	FANCI	55215	Fanconi anemia, complementation group I, 609053 (3), Autosomal recessive
15	89316319	89334823	15q25	174763	POLG	5428	Progressive external ophthalmoplegia, autosomal dominant 1, 157640 (3), Autosomal dominant; Mitochondrial DNA depletion syndrome 4B (MNGIE type), 613662 (3), Autosomal recessive; Mitochondrial recessive ataxia syndrome (includes SANDO and SCAE), 607459 (3), Autosomal recessive; Mitochondrial DNA depletion syndrome 4A (Alpers type), 203700 (3), Autosomal recessive; Progressive external ophthalmopl…
15	89627976	89663085	15q26.1	611254	KIF7	374654	?Hydrolethalus syndrome 2, 614120 (3), Autosomal recessive; Acrocallosal syndrome, 200990 (3), Autosomal recessive; Joubert syndrome 12, 200990 (3), Autosomal recessive; ?Al-Gazali-Bakalinova syndrome, 607131 (3), Autosomal recessive
15	89776331	89778753	15q26.1	605195	MESP2	145873	Spondylocostal dysostosis 2, autosomal recessive, 608681 (3), Autosomal recessive
15	90717345	90816165	15q26.1	604610	BLM	641	Bloom syndrome, 210900 (3), Autosomal recessive
16	172875	173709	16pter-p13.3	141850	HBA2	3040	Thalassemia, alpha-, 604131 (3); Erythrocytosis 7, 617981 (3); Heinz body anemia, 140700 (3), Autosomal dominant; Hemoglobin H disease, deletional and nondeletional, 613978 (3)
16	176679	177521	16pter-p13.3	141800	HBA1	3039	Hemoglobin H disease, nondeletional, 613978 (3); Thalassemias, alpha-, 604131 (3); Erythrocytosis 7, 617981 (3); Methemoglobinemia, alpha type, 617973 (3); Heinz body anemias, alpha-, 140700 (3), Autosomal dominant
16	1153105	1221768	16p13.3	607904	CACNA1H	8912	{Epilepsy, childhood absence, susceptibility to, 6}, 611942 (3); {Epilepsy, idiopathic generalized, susceptibility to, 6}, 611942 (3); Hyperaldosteronism, familial, type IV, 617027 (3), Autosomal dominant
16	1351930	1364112	16p	607838	GNPTG	84572	Mucolipidosis III gamma, 252605 (3), Autosomal recessive
16	1444934	1475027	16p13	602727	CLCN7	1186	Osteopetrosis, autosomal recessive 4, 611490 (3), Autosomal recessive; Osteopetrosis, autosomal dominant 2, 166600 (3), Autosomal dominant; Hypopigmentation, organomegaly, and delayed myelination and development, 618541 (3), Autosomal dominant
16	1510426	1612071	16p13.3	614620	IFT140	9742	Retinitis pigmentosa 80, 617781 (3), Autosomal recessive; Short-rib thoracic dysplasia 9 with or without polydactyly, 266920 (3), Autosomal recessive
16	2047803	2089490	16p13.3	191092	TSC2	7249	Tuberous sclerosis-2, 613254 (3), Autosomal dominant; ?Focal cortical dysplasia, type II, somatic, 607341 (3); Lymphangioleiomyomatosis, somatic, 606690 (3)
16	2088707	2135897	16p13.3-p13.12	601313	PKD1	5310	Polycystic kidney disease 1, 173900 (3), Autosomal dominant
16	2275880	2340727	16p13.3	601615	ABCA3	21	Surfactant metabolism dysfunction, pulmonary, 3, 610921 (3), Autosomal recessive
16	2475103	2509668	16p13.3	613577	TBC1D24	57465	Developmental and epileptic encephalopathy 16, 615338 (3), Autosomal recessive; Epilepsy, rolandic, with proxysmal exercise-induce dystonia and writer's cramp, 608105 (3), Autosomal recessive; DOORS syndrome, 220500 (3), Autosomal recessive; Deafness, autosomal dominant 65, 616044 (3), Autosomal dominant; Myoclonic epilepsy, infantile, familial, 605021 (3), Autosomal recessive; Deafness , autosom…
16	3242026	3256775	16p13	608107	MEFV	4210	Neutrophilic dermatosis, acute febrile, 608068 (3), Autosomal dominant; Familial Mediterranean fever, AR, 249100 (3), Autosomal recessive; Familial Mediterranean fever, AD, 134610 (3), Autosomal dominant
16	3579652	3611638	16p13.3	613278	SLX4	84464	Fanconi anemia, complementation group P, 613951 (3), Autosomal recessive
16	3725053	3880726	16p13.3	600140	CREBBP	1387	Rubinstein-Taybi syndrome 1, 180849 (3), Autosomal dominant; Menke-Hennekam syndrome 1, 618332 (3), Autosomal dominant
16	5071824	5087378	16p13.3	605907	ALG1	56052	Congenital disorder of glycosylation, type Ik, 608540 (3), Autosomal recessive
16	8797812	8849325	16p13.3-p13.2	601785	PMM2	5373	Congenital disorder of glycosylation, type Ia, 212065 (3), Autosomal recessive
16	11547721	11636376	16p13.3-p12	603795	LITAF	9516	Charcot-Marie-Tooth disease, type 1C, 601098 (3), Autosomal dominant
16	13920136	13952347	16p13.3-p13.13	133520	ERCC4	2072	Xeroderma pigmentosum, type F/Cockayne syndrome, 278760 (3), Autosomal recessive; Fanconi anemia, complementation group Q, 615272 (3), Autosomal recessive; XFE progeroid syndrome, 610965 (3), Autosomal recessive; Xeroderma pigmentosum, group F, 278760 (3), Autosomal recessive
16	14435700	14630285	16p13.12	604212	PARN	5073	Pulmonary fibrosis and/or bone marrow failure, telomere-related, 4, 616371 (3), Autosomal dominant; Dyskeratosis congenita, autosomal recessive 6, 616353 (3), Autosomal recessive
16	16149564	16223616	16p13.1	603234	ABCC6	368	Pseudoxanthoma elasticum, 264800 (3), Autosomal recessive; Pseudoxanthoma elasticum, forme fruste, 177850 (3), Autosomal dominant; Arterial calcification, generalized, of infancy, 2, 614473 (3), Autosomal recessive
16	18781294	18790333	16p12.3	603674	RPS15A	6210	?Diamond-Blackfan anemia 20, 618313 (3), Autosomal dominant
16	18791666	18801548	16p12-p11.2	607669	ARL6IP1	23204	?Spastic paraplegia 61, autosomal recessive, 615685 (3), Autosomal recessive
16	23603161	23641336	16p12	610355	PALB2	79728	{Pancreatic cancer, susceptibility to, 3}, 613348 (3); Fanconi anemia, complementation group N, 610832 (3); {Breast cancer, susceptibility to}, 114480 (3), Autosomal dominant, Somatic mutation
16	27550127	27780370	16p12.1	616650	KATNIP	23247	Joubert syndrome 26, 616784 (3), Autosomal recessive
16	28466652	28492081	16p12.1	607042	CLN3	1201	Ceroid lipofuscinosis, neuronal, 3, 204200 (3), Autosomal recessive
16	28984802	28990783	16p11.2	602354	LAT	27040	Immunodeficiency 52, 617514 (3), Autosomal recessive
16	30064278	30070419	16p11.2	103850	ALDOA	226	Glycogen storage disease XII, 611881 (3), Autosomal recessive
16	30183601	30189075	16p11.2	605000	CORO1A	11151	Immunodeficiency 8, 615401 (3), Autosomal recessive
16	30748424	30761175	16p12.1-p11.2	172471	PHKG2	5261	Glycogen storage disease IXc, 613027 (3), Autosomal recessive; Cirrhosis due to liver phosphorylase kinase deficiency (3)
16	30985188	30989151	16p12-p11.2	607764	HSD3B7	80270	Bile acid synthesis defect, congenital, 1, 607765 (3), Autosomal recessive
16	31180109	31194870	16p11.2	137070	FUS	2521	Amyotrophic lateral sclerosis 6, with or without frontotemporal dementia, 608030 (3); Essential tremor, hereditary, 4, 614782 (3), Autosomal dominant
16	47461298	47701522	16q12-q13	172490	PHKB	5257	Phosphorylase kinase deficiency of liver and muscle, autosomal recessive, 261750 (3), Autosomal recessive
16	49487523	49857918	16q12	604557	ZNF423	23090	Nephronophthisis 14, 614844 (3), Autosomal dominant, Autosomal recessive; Joubert syndrome 19, 614844 (3), Autosomal dominant, Autosomal recessive
16	53598152	53703858	16q12.2	610937	RPGRIP1L	23322	?COACH syndrome 3, 619113 (3); Meckel syndrome 5, 611561 (3), Autosomal recessive; Joubert syndrome 7, 611560 (3), Autosomal recessive
16	56470402	56520094	16q21	606151	BBS2	583	Bardet-Biedl syndrome 2, 615981 (3), Autosomal recessive; Retinitis pigmentosa 74, 616562 (3), Autosomal recessive
16	56865206	56915849	16q13	600968	SLC12A3	6559	Gitelman syndrome, 263800 (3), Autosomal recessive
16	57245258	57253634	16q13	615407	ARL2BP	23568	Retinitis pigmentosa with or without situs inversus, 615434 (3), Autosomal recessive
16	57619534	57665566	16q13	604110	ADGRG1	9289	Polymicrogyria, bilateral perisylvian, 615752 (3); Polymicrogyria, bilateral frontoparietal, 606854 (3), Autosomal recessive
16	57882339	57971127	16q21	600724	CNGB1	1258	Retinitis pigmentosa 45, 613767 (3), Autosomal recessive
16	67657511	67660831	16q22.1	609377	ACD	65057	?Dyskeratosis congenita, autosomal dominant 6, 616553 (3), Autosomal dominant, Autosomal recessive; ?Dyskeratosis congenita, autosomal recessive 7, 616553 (3), Autosomal dominant, Autosomal recessive
16	70252294	70289508	16q22	601065	AARS1	16	Developmental and epileptic encephalopathy 29, 616339 (3), Autosomal recessive; Charcot-Marie-Tooth disease, axonal, type 2N, 613287 (3), Autosomal dominant
16	71565659	71577091	16q22.1-q22.3	613018	TAT	6898	Tyrosinemia, type II, 276600 (3), Autosomal recessive
16	72093664	72112911	16q21-q22	605584	DHX38	9785	Retinitis pigmentosa 84, 618220 (3), Autosomal recessive
16	74621395	74666891	16q23.1	614151	RFWD3	55159	?Fanconi anemia, complementation group W, 617784 (3), Autosomal recessive
16	74712954	74774830	16q23	611026	FA2H	79152	Spastic paraplegia 35, autosomal recessive, 612319 (3), Autosomal recessive
16	81081944	81096394	16q24	238330	GCSH	2653	?Glycine encephalopathy, 605899 (3), Autosomal recessive
16	83899114	83927030	16q24	606761	MLYCD	23417	Malonyl-CoA decarboxylase deficiency, 248360 (3), Autosomal recessive
16	88643288	88651078	16q24	608508	CYBA	1535	Chronic granulomatous disease 4, autosomal recessive, 233690 (3), Autosomal recessive
16	88813733	88856965	16q24.3	612222	GALNS	2588	Mucopolysaccharidosis IVA, 253000 (3), Autosomal recessive
16	89093846	89160555	16q24.3	614245	ACSF3	197322	Combined malonic and methylmalonic aciduria, 614265 (3)
16	89508378	89557767	16q24.3	602783	SPG7	6687	Spastic paraplegia 7, autosomal recessive, 607259 (3), Autosomal dominant, Autosomal recessive
16	89737548	89816646	16q24.3	607139	FANCA	2175	Fanconi anemia, complementation group A, 227650 (3), Autosomal recessive
17	508667	714845	17p13.3	615850	VPS53	55275	Pontocerebellar hypoplasia, type 2E, 615851 (3), Autosomal recessive
17	1650628	1684879	17p13.3	607300	PRPF8	10594	Retinitis pigmentosa 13, 600059 (3), Autosomal dominant
17	1762059	1777564	17p13.3	172860	SERPINF1	5176	Osteogenesis imperfecta, type VI, 613982 (3), Autosomal recessive
17	3473645	3503404	17pter-p13	608034	ASPA	443	Canavan disease, 271900 (3), Autosomal recessive
17	3636458	3663102	17p13	606272	CTNS	1497	Cystinosis, nephropathic, 219800 (3), Autosomal recessive; Cystinosis, ocular nonnephropathic, 219750 (3), Autosomal recessive; Cystinosis, late-onset juvenile or adolescent nephropathic, 219900 (3), Autosomal recessive; Cystinosis, atypical nephropathic, 219800 (3), Autosomal recessive
17	4897770	4905018	17p13-p12	100725	CHRNE	1145	Myasthenic syndrome, congenital, 4A, slow-channel, 605809 (3), Autosomal dominant, Autosomal recessive; Myasthenic syndrome, congenital, 4C, associated with acetylcholine receptor deficiency, 608931 (3), Autosomal recessive; Myasthenic syndrome, congenital, 4B, fast-channel, 616324 (3), Autosomal recessive
17	4932276	4935022	17pter-p12	606672	GP1BA	2811	Bernard-Soulier syndrome, type A1 (recessive), 231200 (3), Autosomal recessive; {Nonarteritic anterior ischemic optic neuropathy, susceptibility to}, 258660 (3), Autosomal recessive; von Willebrand disease, platelet-type, 177820 (3), Autosomal dominant; Bernard-Soulier syndrome, type A2 (dominant), 153670 (3), Autosomal dominant
17	4945651	4948529	17p13.3	176610	PFN1	5216	Amyotrophic lateral sclerosis 18, 614808 (3)
17	4949181	4957130	17pter-p12	131370	ENO3	2027	?Glycogen storage disease XIII, 612932 (3), Autosomal recessive
17	7217124	7225265	17p13	609575	ACADVL	37	VLCAD deficiency, 201475 (3), Autosomal recessive
17	7445060	7457709	17p12-p11	100710	CHRNB1	1140	?Myasthenic syndrome, congenital, 2C, associated with acetylcholine receptor deficiency, 616314 (3), Autosomal recessive; Myasthenic syndrome, congenital, 2A, slow-channel, 616313 (3), Autosomal dominant
17	7686070	7703501	17p13	612661	WRAP53	55135	Dyskeratosis congenita, autosomal recessive 3, 613988 (3), Autosomal recessive
17	8002614	8020341	17p13.1	600179	GUCY2D	3000	Cone-rod dystrophy 6, 601777 (3), Autosomal dominant, Autosomal recessive; Leber congenital amaurosis 1, 204000 (3), Autosomal recessive; Night blindness, congenital stationary, type 1I, 618555 (3), Autosomal recessive; ?Choroidal dystrophy, central areolar 1, 215500 (3), Autosomal dominant
17	8172456	8176379	17p13.1	616183	TMEM107	84314	Orofaciodigital syndrome XVI, 617563 (3), Autosomal recessive; Meckel syndrome 13, 617562 (3), Autosomal recessive; ?Joubert syndrome 29, 617562 (3), Autosomal recessive
17	8224814	8248078	17p13.1	613129	CTC1	80169	Cerebroretinal microangiopathy with calcifications and cysts, 612199 (3), Autosomal recessive
17	8377515	8383192	17p	603704	RPL26	6154	?Diamond-Blackfan anemia 11, 614900 (3), Autosomal dominant
17	15229778	15265325	17p11.2	601097	PMP22	5376	Dejerine-Sottas disease, 145900 (3), Autosomal dominant, Autosomal recessive; ?Neuropathy, inflammatory demyelinating, 139393 (3), ?Autosomal dominant; Charcot-Marie-Tooth disease, type 1E, 118300 (3), Autosomal dominant; Roussy-Levy syndrome, 180800 (3), Autosomal dominant; Neuropathy, recurrent, with pressure palsies, 162500 (3), Autosomal dominant; Charcot-Marie-Tooth disease, type 1A, 118220 …
17	19334694	19377912	17p11.2	614144	B9D1	27077	?Meckel syndrome 9, 614209 (3), Autosomal recessive; Joubert syndrome 27, 617120 (3), Autosomal recessive
17	19648135	19677595	17p11.2	609523	ALDH3A2	224	Sjogren-Larsson syndrome, 270200 (3), Autosomal recessive
17	31094926	31377676	17q11.2	613113	NF1	4763	Neurofibromatosis-Noonan syndrome, 601321 (3), Autosomal dominant; Leukemia, juvenile myelomonocytic, 607785 (3), Autosomal dominant, Somatic mutation; Neurofibromatosis, familial spinal, 162210 (3), Autosomal dominant; Watson syndrome, 193520 (3), Autosomal dominant; Neurofibromatosis, type 1, 162200 (3), Autosomal dominant
17	35574794	35578570	17q12	601758	PEX12	5193	Peroxisome biogenesis disorder 3A (Zellweger), 614859 (3), Autosomal recessive; Peroxisome biogenesis disorder 3B, 266510 (3), Autosomal recessive
17	39665348	39666553	17q12	604488	TCAP	8557	Cardiomyopathy, hypertrophic, 25, 607487 (3), Autosomal dominant; Muscular dystrophy, limb-girdle, autosomal recessive 7, 601954 (3), Autosomal recessive
17	40062192	40093866	17q11.2	190120	THRA	7067	Hypothyroidism, congenital, nongoitrous, 6, 614450 (3), Autosomal dominant
17	41565835	41572058	17q12-q21	607606	KRT9	3857	Palmoplantar keratoderma, epidermolytic, 144200 (3), Autosomal dominant
17	41582278	41586894	17q12-q21	148066	KRT14	3861	Naegeli-Franceschetti-Jadassohn syndrome, 161000 (3), Autosomal dominant; Epidermolysis bullosa simplex, Dowling-Meara type, 131760 (3), Autosomal dominant; Dermatopathia pigmentosa reticularis, 125595 (3), Autosomal dominant; Epidermolysis bullosa simplex, Koebner type, 131900 (3), Autosomal dominant; Epidermolysis bullosa simplex, recessive 1, 601001 (3), Autosomal recessive; Epidermolysis bull…
17	41609777	41612766	17q12-q21	148067	KRT16	3868	Palmoplantar keratoderma, nonepidermolytic, focal, 613000 (3), Autosomal dominant; Pachyonychia congenita 1, 167200 (3), Autosomal dominant
17	41754607	41786710	17q21	173325	JUP	3728	Arrhythmogenic right ventricular dysplasia 12, 611528 (3), Autosomal dominant; Naxos disease, 601214 (3), Autosomal recessive
17	41812937	41823214	17q21.2	607063	FKBP10	60681	Bruck syndrome 1, 259450 (3), Autosomal recessive; Osteogenesis imperfecta, type XI, 610968 (3), Autosomal recessive
17	42313323	42388501	17q21	102582	STAT3	6774	Hyper-IgE recurrent infection syndrome, 147060 (3), Autosomal dominant; Autoimmune disease, multisystem, infantile-onset, 1, 615952 (3), Autosomal dominant
17	42534237	42544448	17q21	609701	NAGLU	4669	Mucopolysaccharidosis type IIIB (Sanfilippo B), 252920 (3), Autosomal recessive; ?Charcot-Marie-Tooth disease, axonal, type 2V, 616491 (3), Autosomal dominant
17	42998272	43002958	17q21.1-q21.2	607526	RPL27	6155	?Diamond-Blackfan anemia 16, 617408 (3), Autosomal dominant
17	43044294	43125363	17q21	113705	BRCA1	672	Fanconi anemia, complementation group S, 617883 (3), Autosomal recessive; {Pancreatic cancer, susceptibility to, 4}, 614320 (3); {Breast-ovarian cancer, familial, 1}, 604370 (3), Autosomal dominant, Multifactorial
17	43753737	43758790	17q12-q21	605740	SOST	50964	Sclerosteosis 1, 269500 (3), Autosomal recessive; Van Buchem disease, 239100 (3), Autosomal recessive; Craniodiaphyseal dysplasia, autosomal dominant, 122860 (3), Autosomal dominant
17	44004545	44009067	17q21.31	608300	NAGS	162417	N-acetylglutamate synthase deficiency, 237310 (3), Autosomal recessive
17	44070672	44076343	17q21	611045	G6PC3	92579	Dursun syndrome, 612541 (3), Autosomal recessive; Neutropenia, severe congenital 4, autosomal recessive, 612541 (3), Autosomal recessive
17	44248389	44268160	17q21-q22	109270	SLC4A1	6521	[Blood group, Swann], 601550 (3); [Blood group, Froese], 601551 (3); [Blood group, Waldner], 112010 (3); Spherocytosis, type 4, 612653 (3), Autosomal dominant; Cryohydrocytosis, 185020 (3), Autosomal dominant; Distal renal tubular acidosis 4 with hemolytic anemia, 611590 (3), Autosomal recessive; Ovalocytosis, SA type, 166900 (3), Autosomal dominant; [Malaria, resistance to], 611162 (3); [Blood g…
17	44345301	44353105	17q21.32	138945	GRN	2896	Ceroid lipofuscinosis, neuronal, 11, 614706 (3), Autosomal recessive; Aphasia, primary progressive, 607485 (3), Autosomal dominant; Frontotemporal lobar degeneration with ubiquitin-positive inclusions, 607485 (3), Autosomal dominant
17	45434261	45490774	17q21.3	611466	PLEKHM1	9842	Osteopetrosis, autosomal dominant 3, 618107 (3), Autosomal dominant; ?Osteopetrosis, autosomal recessive 6, 611497 (3), Autosomal recessive
17	49990004	49995223	17q21.3-q22	600525	DLX3	1747	Trichodontoosseous syndrome, 190320 (3), Autosomal dominant; Amelogenesis imperfecta, type IV, 104510 (3), Autosomal dominant
17	50056064	50090480	17q21.33	605025	ITGA3	3675	Interstitial lung disease, nephrotic syndrome, and epidermolysis bullosa, congenital, 614748 (3), Autosomal recessive
17	50165516	50175927	17q12-q21.33	600119	SGCA	6442	Muscular dystrophy, limb-girdle, autosomal recessive 3, 608099 (3), Autosomal recessive
17	50184095	50201648	17q21.31-q22	120150	COL1A1	1277	Combined osteogenesis imperfecta and Ehlers-Danlos syndrome 1, 619115 (3), Autosomal dominant; Osteogenesis imperfecta, type I, 166200 (3), Autosomal dominant; Osteogenesis imperfecta, type IV, 166220 (3), Autosomal dominant; Osteogenesis imperfecta, type II, 166210 (3), Autosomal dominant; {Bone mineral density variation QTL, osteoporosis}, 166710 (3), Autosomal dominant; Caffey disease, 114000 …
17	56834130	56869566	17q22	601440	DGKE	8526	{Hemolytic uremic syndrome, atypical, susceptibility to, 7}, 615008 (3), Autosomal recessive; Nephrotic syndrome, type 7, 615008 (3), Autosomal recessive
17	58205435	58219604	17q23	609883	MKS1	54903	Bardet-Biedl syndrome 13, 615990 (3), Autosomal recessive; Joubert syndrome 28, 617121 (3), Autosomal recessive; Meckel syndrome 1, 249000 (3), Autosomal recessive
17	58692139	58735610	17q22	602774	RAD51C	5889	{Breast-ovarian cancer, familial, susceptibility to, 3}, 613399 (3); Fanconi anemia, complementation group O, 613390 (3), Autosomal recessive
17	58968009	59106879	17q22-q23	605073	TRIM37	4591	Mulibrey nanism, 253250 (3), Autosomal recessive
17	60149941	60179020	17q23	114760	CA4	762	Retinitis pigmentosa 17, 600852 (3), Autosomal dominant
17	61679138	61864119	17q22	605882	BRIP1	83990	Fanconi anemia, complementation group J, 609054 (3); {Breast cancer, early-onset, susceptibility to}, 114480 (3), Autosomal dominant, Somatic mutation
17	63917202	63918838	17q22-q24	139250	GH1	2688	Kowarski syndrome, 262650 (3), Autosomal recessive; Growth hormone deficiency, isolated, type IA, 262400 (3), Autosomal recessive; Growth hormone deficiency, isolated, type IB, 612781 (3); Growth hormone deficiency, isolated, type II, 173100 (3), Autosomal dominant
17	63938553	63972917	17q23.1-q25.3	603967	SCN4A	6329	Hyperkalemic periodic paralysis, type 2, 170500 (3), Autosomal dominant; Paramyotonia congenita, 168300 (3), Autosomal dominant; Myotonia congenita, atypical, acetazolamide-responsive, 608390 (3), Autosomal dominant; Myasthenic syndrome, congenital, 16, 614198 (3), Autosomal recessive; Hypokalemic periodic paralysis, type 2, 613345 (3), Autosomal dominant
17	70169531	70180043	17q23.1-q24.2	600681	KCNJ2	3759	Short QT syndrome 3, 609622 (3); Atrial fibrillation, familial, 9, 613980 (3), Autosomal dominant; Andersen syndrome, 170390 (3), Autosomal dominant
17	72121019	72126415	17q24.3-q25.1	608160	SOX9	6662	Acampomelic campomelic dysplasia, 114290 (3), Autosomal dominant; Campomelic dysplasia, 114290 (3), Autosomal dominant; Campomelic dysplasia with autosomal sex reversal, 114290 (3), Autosomal dominant
17	74274228	74314883	17q25	605483	DNAI2	64446	Ciliary dyskinesia, primary, 9, with or without situs inversus, 612444 (3)
17	74916082	74923254	17q24-q25	607696	USH1G	124590	Usher syndrome, type 1G, 606943 (3), Autosomal recessive
17	75516527	75524734	17q25.1	608755	TSEN54	283989	Pontocerebellar hypoplasia type 4, 225753 (3), Autosomal recessive; Pontocerebellar hypoplasia type 2A, 277470 (3), Autosomal recessive; ?Pontocerebellar hypoplasia type 5, 610204 (3), Autosomal recessive
17	75721338	75757818	17q11-qter	147557	ITGB4	3691	Epidermolysis bullosa of hands and feet, 131800 (3), Autosomal dominant; Epidermolysis bullosa, junctional, with pyloric atresia, 226730 (3), Autosomal recessive; Epidermolysis bullosa, junctional, non-Herlitz type, 226650 (3), Autosomal recessive
17	75751468	75765191	17q24	604313	GALK1	2584	Galactokinase deficiency with cataracts, 230200 (3), Autosomal recessive
17	75827224	75844403	17q25.1	608897	UNC13D	201294	Hemophagocytic lymphohistiocytosis, familial, 3, 608898 (3), Autosomal recessive
17	75941506	75979198	17q25.1	609751	ACOX1	51	Mitchell syndrome, 618960 (3), Autosomal dominant; Peroxisomal acyl-CoA oxidase deficiency, 264470 (3), Autosomal recessive
17	76527585	76555338	17q22	610598	PRCD	768206	Retinitis pigmentosa 36, 610599 (3)
17	78991715	79009792	17q25.3	613165	CANT1	124583	Desbuquois dysplasia 1, 251450 (3), Autosomal recessive; Epiphyseal dysplasia, multiple, 7, 617719 (3), Autosomal recessive
17	80101534	80119880	17q25.2-q25.3	606800	GAA	2548	Glycogen storage disease II, 232300 (3), Autosomal recessive
17	80200667	80220332	17q25.3	605270	SGSH	6448	Mucopolysaccharidosis type IIIA (Sanfilippo A), 252900 (3), Autosomal recessive
17	81513018	81537129	17q25	607643	FSCN2	25794	Retinitis pigmentosa 30, 607921 (3)
17	81650458	81663126	17q25	180073	PDE6G	5148	Retinitis pigmentosa 57, 613582 (3), Autosomal recessive
18	23506183	23586505	18q11-q12	607623	NPC1	4864	Niemann-Pick disease, type D, 257220 (3), Autosomal recessive; Niemann-Pick disease, type C1, 257220 (3), Autosomal recessive
18	23689442	23955065	18q11.2	600805	LAMA3	3909	Epidermolysis bullosa, junctional, Herlitz type, 226700 (3), Autosomal recessive; Laryngoonychocutaneous syndrome, 245660 (3), Autosomal recessive; Epidermolysis bullosa, generalized atrophic benign, 226650 (3), Autosomal recessive
18	31058839	31102420	18q12.1	125645	DSC2	1824	Arrhythmogenic right ventricular dysplasia 11 with mild palmoplantar keratoderma and woolly hair, 610476 (3), Autosomal dominant, Autosomal recessive; Arrhythmogenic right ventricular dysplasia 11, 610476 (3), Autosomal dominant, Autosomal recessive
18	31318159	31359245	18q12.1-q12.2	125670	DSG1	1828	Keratosis palmoplantaris striata I, AD, 148700 (3), Autosomal dominant; Erythroderma, congenital, with palmoplantar keratoderma, hypotrichosis, and hyper IgE, 615508 (3), Autosomal recessive
18	31498176	31549007	18q12.1-q12.2	125671	DSG2	1829	Arrhythmogenic right ventricular dysplasia 10, 610193 (3), Autosomal dominant; Cardiomyopathy, dilated, 1BB, 612877 (3)
18	31591876	31598820	18q11.2-q12.1	176300	TTR	7276	Amyloidosis, hereditary, transthyretin-related, 105210 (3), Autosomal dominant; [Dystransthyretinemic hyperthyroxinemia], 145680 (3), Autosomal dominant; Carpal tunnel syndrome, familial, 115430 (3), Autosomal dominant
18	46476960	46657219	18q12-q21	613072	LOXHD1	125336	Deafness, autosomal recessive 77, 613079 (3), Autosomal recessive
18	51030212	51085041	18q21.1	600993	SMAD4	4089	Polyposis, juvenile intestinal, 174900 (3), Autosomal dominant; Juvenile polyposis/hereditary hemorrhagic telangiectasia syndrome, 175050 (3), Autosomal dominant; Myhre syndrome, 139210 (3), Autosomal dominant; Pancreatic cancer, somatic, 260350 (3)
18	57544376	57586707	18q21.3	612386	FECH	2235	Protoporphyria, erythropoietic, 1, 177000 (3), Autosomal recessive
18	57646425	57803821	18q21	602397	ATP8B1	5205	Cholestasis, intrahepatic, of pregnancy, 1, 147480 (3), Autosomal dominant; Cholestasis, progressive familial intrahepatic 1, 211600 (3), Autosomal recessive; Cholestasis, benign recurrent intrahepatic, 243300 (3), Autosomal recessive
18	62325309	62391287	18q22.1	603499	TNFRSF11A	8792	Osteolysis, familial expansile, 174810 (3), Autosomal dominant; {Paget disease of bone 2, early-onset}, 602080 (3), Autosomal dominant; Osteopetrosis, autosomal recessive 7, 612301 (3), Autosomal recessive
18	74250845	74291979	18q23	613218	CYB5A	1528	Methemoglobinemia and ambiguous genitalia, 250790 (3), Autosomal recessive
19	916692	921004	19p13.3	604161	KISS1R	84634	Hypogonadotropic hypogonadism 8 with or without anosmia, 614837 (3), Autosomal recessive; ?Precocious puberty, central, 1, 176400 (3), Autosomal dominant
19	1397025	1401541	19p13.3	601240	GAMT	2593	Cerebral creatine deficiency syndrome 2, 612736 (3), Autosomal recessive
19	1491180	1497926	19p13.3	609346	REEP6	92840	Retinitis pigmentosa 77, 617304 (3), Autosomal recessive
19	6677703	6720649	19p13.3-p13.2	120700	C3	718	{Hemolytic uremic syndrome, atypical, susceptibility to, 5}, 612925 (3), Autosomal dominant; C3 deficiency, 613779 (3), Autosomal recessive; {Macular degeneration, age-related, 9}, 611378 (3)
19	7112256	7294413	19p13.2	147670	INSR	3643	Hyperinsulinemic hypoglycemia, familial, 5, 609968 (3), Autosomal dominant; Rabson-Mendenhall syndrome, 262190 (3), Autosomal recessive; Diabetes mellitus, insulin-resistant, with acanthosis nigricans, 610549 (3); Leprechaunism, 246200 (3), Autosomal recessive
19	7348900	7476989	19p13.2	616432	ARHGEF18	23370	Retinitis pigmentosa 78, 617433 (3), Autosomal recessive
19	7522623	7534008	19p13.3-p13.2	605248	MCOLN1	57192	Mucolipidosis IV, 252650 (3), Autosomal recessive
19	7534163	7561766	19p13.3	603197	PNPLA6	10908	Spastic paraplegia 39, autosomal recessive, 612020 (3), Autosomal recessive; Boucher-Neuhauser syndrome, 215470 (3), Autosomal recessive; Oliver-McFarlane syndrome, 275400 (3), Autosomal recessive; ?Laurence-Moon syndrome, 245800 (3), Autosomal recessive
19	7629792	7631955	19p13.2	614770	PET100	100131801	Mitochondrial complex IV deficiency, nuclear type 12, 619055 (3), Autosomal recessive
19	7637109	7647872	19p13.3-p13.2	601717	STXBP2	6813	Hemophagocytic lymphohistiocytosis, familial, 5, 613101 (3)
19	8321495	8323339	19p13.2	603685	RPS28	6234	Diamond Blackfan anemia 15 with mandibulofacial dysostosis, 606164 (3), Autosomal dominant
19	10718078	10831902	19p13.2	602378	DNM2	1785	Lethal congenital contracture syndrome 5, 615368 (3), Autosomal recessive; Charcot-Marie-Tooth disease, axonal type 2M, 606482 (3), Autosomal dominant; Centronuclear myopathy 1, 160150 (3), Autosomal dominant; Charcot-Marie-Tooth disease, dominant intermediate B, 606482 (3), Autosomal dominant
19	11089431	11133819	19p13.2	606945	LDLR	3949	Hypercholesterolemia, familial, 1, 143890 (3), Autosomal dominant, Autosomal recessive; LDL cholesterol level QTL2, 143890 (3), Autosomal dominant, Autosomal recessive
19	12646510	12666741	19cen-q12	609458	MAN2B1	4125	Mannosidosis, alpha-, types I and II, 248500 (3), Autosomal recessive
19	12806583	12813639	19p13.13	606034	RNASEH2A	10535	Aicardi-Goutieres syndrome 4, 610333 (3), Autosomal recessive
19	12891128	12899998	19p13.2	608801	GCDH	2639	Glutaricaciduria, type I, 231670 (3), Autosomal recessive
19	17816511	17821518	19p13.2	146738	INSL3	3640	Cryptorchidism, 219050 (3), Autosomal dominant
19	17824781	17848070	19p13.1	600173	JAK3	3718	SCID, autosomal recessive, T-negative/B-positive type, 600802 (3), Autosomal recessive
19	17871393	17895174	19p13.2-p12	601843	SLC5A5	6528	Thyroid dyshormonogenesis 1, 274400 (3), Autosomal recessive
19	18782772	18791304	19p13.1	600310	COMP	1311	Epiphyseal dysplasia, multiple, 1, 132400 (3), Autosomal dominant; Carpal tunnel syndrome 2, 619161 (3); Pseudoachondroplasia, 177170 (3), Autosomal dominant
19	29698885	29715788	19q12	614297	C19orf12	83636	Neurodegeneration with brain iron accumulation 4, 614298 (3), Autosomal dominant, Autosomal recessive; ?Spastic paraplegia 43, autosomal recessive, 615043 (3), Autosomal recessive
19	33386949	33521790	19cen-q13.11	613230	PEPD	5184	Prolidase deficiency, 170100 (3), Autosomal recessive
19	35030469	35040448	19q13.1	600235	SCN1B	6324	Atrial fibrillation, familial, 13, 615377 (3), Autosomal dominant; Developmental and epileptic encephalopathy 52, 617350 (3), Autosomal recessive; Cardiac conduction defect, nonspecific, 612838 (3); Epilepsy, generalized, with febrile seizures plus, type 1, 604233 (3), Autosomal dominant; Brugada syndrome 5, 612838 (3)
19	35292160	35313806	19q13.1	159460	MAG	4099	Spastic paraplegia 75, autosomal recessive, 616680 (3), Autosomal recessive
19	35825371	35852503	19q13.1	602716	NPHS1	4868	Nephrotic syndrome, type 1, 256300 (3), Autosomal recessive
19	39480837	39493778	19q13.2	607381	TIMM50	92609	3-methylglutaconic aciduria, type IX, 617698 (3), Autosomal recessive
19	40393761	40414717	19q13.1-q13.2	605725	PRX	57716	Charcot-Marie-Tooth disease, type 4F, 614895 (3), Autosomal recessive; Dejerine-Sottas disease, 145900 (3), Autosomal dominant, Autosomal recessive
19	41330322	41353921	19q13.1	190180	TGFB1	7040	{Cystic fibrosis lung disease, modifier of}, 219700 (3), Autosomal recessive; Camurati-Engelmann disease, 131300 (3), Autosomal dominant; Inflammatory bowel disease, immunodeficiency, and encephalopathy, 618213 (3), Autosomal recessive
19	41354416	41364533	19q13.2	611951	B9D2	80776	Joubert syndrome 34, 614175 (3), Autosomal recessive; ?Meckel syndrome 10, 614175 (3), Autosomal recessive
19	41397817	41425001	19q13.1-q13.2	608348	BCKDHA	593	Maple syrup urine disease, type Ia, 248600 (3), Autosomal recessive
19	41860254	41872924	19q13.2	603474	RPS19	6223	Diamond-Blackfan anemia 1, 105650 (3), Autosomal dominant
19	43506718	43527200	19q13.32	608451	ETHE1	23474	Ethylmalonic encephalopathy, 602473 (3), Autosomal recessive
19	45349836	45370646	19q13.2-q13.3	126340	ERCC2	2068	Trichothiodystrophy 1, photosensitive, 601675 (3), Autosomal recessive; ?Cerebrooculofacioskeletal syndrome 2, 610756 (3), Autosomal recessive; Xeroderma pigmentosum, group D, 278730 (3), Autosomal recessive
19	45485293	45497046	19q13.3	603183	RTN2	6253	Spastic paraplegia 12, autosomal dominant, 604805 (3), Autosomal dominant
19	45527426	45584801	19q13.2-q13.3	606580	OPA3	80207	3-methylglutaconic aciduria, type III, 258501 (3), Autosomal recessive; Optic atrophy 3 with cataract, 165300 (3), Autosomal dominant
19	46746014	46758574	19q13.3	606596	FKRP	79147	Muscular dystrophy-dystroglycanopathy (limb-girdle), type C, 5, 607155 (3), Autosomal recessive; Muscular dystrophy-dystroglycanopathy (congenital with or without mental retardation), type B, 5, 606612 (3), Autosomal recessive; Muscular dystrophy-dystroglycanopathy (congenital with brain and eye anomalies), type A, 5, 613153 (3), Autosomal recessive
19	48615330	48619177	19q	604179	RPL18	6141	?Diamond-Blackfan anemia 18, 618310 (3), Autosomal dominant
19	48795063	48811028	19q13	113530	BCAT2	587	?Hypervalinemia or hyperleucine-isoleucinemia, 618850 (3), Autosomal recessive
19	48965308	48966878	19q13.3-q13.4	134790	FTL	2512	Hyperferritinemia-cataract syndrome, 600886 (3), Autosomal dominant; Neurodegeneration with brain iron accumulation 3, 606159 (3), Autosomal dominant; L-ferritin deficiency, dominant and recessive, 615604 (3), Autosomal dominant, Autosomal recessive
19	48968129	48993308	19q13.3	138570	GYS1	2997	Glycogen storage disease 0, muscle, 611556 (3), Autosomal recessive
19	49015979	49017090	19q13.32	152780	LHB	3972	Hypogonadotropic hypogonadism 23 with or without anosmia, 228300 (3), Autosomal recessive
19	49690671	49713730	19q13.33	608846	CPT1C	126129	?Spastic paraplegia 73, autosomal dominant, 616282 (3), Autosomal dominant
19	49818288	49840383	19q13.3	610197	MED25	81857	Basel-Vanagait-Smirin-Yosef syndrome, 616449 (3), Autosomal recessive
19	51345154	51366387	19q13.3	130410	ETFB	2109	Glutaric acidemia IIB, 231680 (3), Autosomal recessive
19	54115705	54131718	19q13.4	606419	PRPF31	26121	Retinitis pigmentosa 11, 600138 (3), Autosomal dominant
19	54189969	54194531	19q13.4	608754	TSEN34	79042	?Pontocerebellar hypoplasia type 2C, 612390 (3), Autosomal recessive
19	55151766	55157731	19q13.4	191044	TNNI3	7137	Cardiomyopathy, hypertrophic, 7, 613690 (3), Autosomal dominant; ?Cardiomyopathy, dilated, 2A, 611880 (3), Autosomal recessive; Cardiomyopathy, dilated, 1FF, 613286 (3); Cardiomyopathy, familial restrictive, 1, 115210 (3), Autosomal dominant
2	1413287	1543672	2p25	606765	TPO	7173	Thyroid dyshormonogenesis 2A, 274500 (3), Autosomal recessive
2	3575259	3580919	2p25	603658	RPS7	6201	Diamond-Blackfan anemia 8, 612563 (3), Autosomal dominant
2	19992051	20012667	2p24-p23	602109	MATN3	4148	{Osteoarthritis susceptibility 2}, 140600 (3), Autosomal dominant; ?Spondyloepimetaphyseal dysplasia, Borochowitz Cormier-Daire type, 608728 (3), Autosomal recessive; Epiphyseal dysplasia, multiple, 5, 607078 (3), Autosomal dominant
2	21001428	21044072	2p24	107730	APOB	338	Hypobetalipoproteinemia, 615558 (3), Autosomal recessive; Hypercholesterolemia, familial, 2, 144010 (3), Autosomal dominant
2	26190634	26244631	2p23	600890	HADHA	3030	LCHAD deficiency, 609016 (3), Autosomal recessive; HELLP syndrome, maternal, of pregnancy, 609016 (3), Autosomal recessive; Mitochondrial trifunctional protein deficiency, 609015 (3), Autosomal recessive; Fatty liver, acute, of pregnancy, 609016 (3), Autosomal recessive
2	26244916	26290464	2p23	143450	HADHB	3032	Trifunctional protein deficiency, 609015 (3), Autosomal recessive
2	26692721	26733419	2p23	603220	KCNK3	3777	Pulmonary hypertension, primary, 4, 615344 (3), Autosomal dominant
2	27051422	27070619	2p23.3	615900	AGBL5	60509	Retinitis pigmentosa 75, 617023 (3), Autosomal recessive
2	27309491	27323096	2p23-p21	137960	MPV17	4358	Charcot-Marie-Tooth disease, axonal, type 2EE, 618400 (3), Autosomal recessive; Mitochondrial DNA depletion syndrome 6 (hepatocerebral type), 256810 (3), Autosomal recessive
2	27377230	27380865	2p24.1-p22.3	613598	ZNF513	130557	?Retinitis pigmentosa 58, 613617 (3), Autosomal recessive
2	27444372	27489818	2p23.3	607386	IFT172	26160	Retinitis pigmentosa 71, 616394 (3), Autosomal recessive; Short-rib thoracic dysplasia 10 with or without polydactyly, 615630 (3), Autosomal recessive
2	29061694	29074522	2p23.2	613425	PCARE	388939	Retinitis pigmentosa 54, 613428 (3)
2	31522479	31665650	2p23	607306	SRD5A2	6716	Pseudovaginal perineoscrotal hypospadias, 264600 (3), Autosomal recessive
2	32063550	32157636	2p22-p21	604277	SPAST	6683	Spastic paraplegia 4, autosomal dominant, 182601 (3), Autosomal dominant
2	38067508	38076150	2p22-p21	601771	CYP1B1	1545	Glaucoma 3A, primary open angle, congenital, juvenile, or adult onset, 231300 (3), Autosomal recessive; Anterior segment dysgenesis 6, multiple subtypes, 617315 (3)
2	38981548	39124867	2p22-p21	182530	SOS1	6654	Noonan syndrome 4, 610733 (3), Autosomal dominant; ?Fibromatosis, gingival, 1, 135300 (3), Autosomal dominant
2	43806153	43838839	2p21	605459	ABCG5	64240	Sitosterolemia 2, 618666 (3), Autosomal recessive
2	43831941	43882987	2p21	605460	ABCG8	64241	{Gallbladder disease 4}, 611465 (3); Sitosterolemia 1, 210250 (3), Autosomal recessive
2	43886223	43995988	2p21	607544	LRPPRC	10128	Mitochondrial complex IV deficiency, nuclear type 5, (French-Canadian), 220111 (3), Autosomal recessive
2	44317606	44361861	2p21	609557	PREPL	9581	Myasthenic syndrome, congenital, 22, 616224 (3), Autosomal recessive
2	46297406	46386696	2p21-p16	603349	EPAS1	2034	Erythrocytosis, familial, 4, 611783 (3)
2	47160081	47176935	2p21	114182	CALM2	805	Long QT syndrome 15, 616249 (3), Autosomal dominant
2	48686773	48755723	2p21	152790	LHCGR	3973	Leydig cell adenoma, somatic, with precocious puberty, 176410 (3); Precocious puberty, male, 176410 (3), Autosomal dominant; Luteinizing hormone resistance, female, 238320 (3), Autosomal recessive; Leydig cell hypoplasia with pseudohermaphroditism, 238320 (3), Autosomal recessive; Leydig cell hypoplasia with hypergonadotropic hypogonadism, 238320 (3), Autosomal recessive
2	58159242	58241680	2p16.1	608111	FANCL	55120	Fanconi anemia, complementation group L, 614083 (3), Autosomal recessive
2	61800239	61854125	2p15	613596	FAM161A	84140	Retinitis pigmentosa 28, 606068 (3)
2	63119558	63588732	2p15	613580	WDPCP	51057	?Bardet-Biedl syndrome 15, 615992 (3), Autosomal recessive; Congenital heart defects, hamartomas of tongue, and polysyndactyly, 217085 (3), Autosomal recessive
2	69319779	69387226	2p13	138292	GFPT1	2673	Myasthenia, congenital, 12, with tubular aggregates, 610542 (3), Autosomal recessive
2	70935899	70965430	2cen-q13	192132	ATP6V1B1	525	Distal renal tubular acidosis 2 with progressive sensorineural hearing loss, 267300 (3), Autosomal recessive
2	71109683	71130287	2p13.3	608419	MCEE	84693	Methylmalonyl-CoA epimerase deficiency, 251120 (3), Autosomal recessive
2	71453153	71686762	2p13.3-p13.1	603009	DYSF	8291	Miyoshi muscular dystrophy 1, 254130 (3), Autosomal recessive; Muscular dystrophy, limb-girdle, autosomal recessive 2, 253601 (3), Autosomal recessive; Myopathy, distal, with anterior tibial onset, 606768 (3), Autosomal recessive
2	72887407	72892157	2p14-p12	182125	SPR	6697	Dystonia, dopa-responsive, due to sepiapterin reductase deficiency, 612716 (3), Autosomal recessive, ?Autosomal dominant
2	73385757	73609918	2p13	606844	ALMS1	7840	Alstrom syndrome, 203800 (3), Autosomal recessive
2	74361154	74391865	2p13	601143	DCTN1	1639	{Amyotrophic lateral sclerosis, susceptibility to}, 105400 (3), Autosomal dominant, Autosomal recessive; Perry syndrome, 168605 (3), Autosomal dominant; Neuronopathy, distal hereditary motor, type VIIB, 607641 (3), Autosomal dominant
2	74461056	74465381	2p13.1	601336	MOGS	7841	Congenital disorder of glycosylation, type IIb, 606056 (3), Autosomal recessive
2	74529404	74533555	2p12	606441	HTRA2	27429	{Parkinson disease 13}, 610297 (3); 3-methylglutaconic aciduria, type VIII, 617248 (3), Autosomal recessive
2	84423527	84459279	2p11.2	611224	SUCLG1	8802	Mitochondrial DNA depletion syndrome 9 (encephalomyopathic type with methylmalonic aciduria), 245400 (3), Autosomal recessive
2	85394752	85418466	2cen-q24	153615	CAPG	822
2	85837119	85889033	2p11.2	604402	ST3GAL5	8869	Salt and pepper developmental regression syndrome, 609056 (3), Autosomal recessive
2	86213992	86338082	2p11.2	609139	REEP1	65055	Spastic paraplegia 31, autosomal dominant, 610250 (3), Autosomal dominant; ?Neuronopathy, distal hereditary motor, type VB, 614751 (3), Autosomal dominant
2	96248513	96265996	2q11	613403	TMEM127	55654	{Pheochromocytoma, susceptibility to}, 171300 (3), Autosomal dominant
2	96274337	96305545	2q11.2	601664	SNRNP200	23020	Retinitis pigmentosa 33, 610359 (3), Autosomal dominant
2	98346180	98399153	2q11	600053	CNGA3	1261	Achromatopsia 2, 216900 (3), Autosomal recessive
2	107986523	108014496	2q12.3	608761	SLC5A7	60482	Neuronopathy, distal hereditary motor, type VIIA, 158580 (3), Autosomal dominant; Myasthenic syndrome, congenital, 20, presynaptic, 617143 (3), Autosomal recessive
2	108894470	108989255	2q11-q13	604095	EDAR	10913	Ectodermal dysplasia 10A, hypohidrotic/hair/nail type, autosomal dominant, 129490 (3), Autosomal dominant; Ectodermal dysplasia 10B, hypohidrotic/hair/tooth type, autosomal recessive, 224900 (3), Autosomal recessive; [Hair morphology 1, hair thickness], 612630 (3)
2	110123347	110205012	2q13	607100	NPHP1	4867	Nephronophthisis 1, juvenile, 256100 (3), Autosomal recessive; Senior-Loken syndrome-1, 266900 (3), Autosomal recessive; Joubert syndrome 4, 609583 (3), Autosomal recessive
2	111898606	112029560	2q14.1	604705	MERTK	10461	Retinitis pigmentosa 38, 613862 (3), Autosomal recessive
2	113215996	113278920	2q12-q14	167415	PAX8	7849	Hypothyroidism, congenital, due to thyroid dysgenesis or hypoplasia, 218700 (3), Autosomal dominant
2	127638420	127681785	2q14.3	607908	LIMS2	55679	?Muscular dystrophy, autosomal recessive, with cardiomyopathy and triangular tongue, 616827 (3), Autosomal recessive
2	128265479	128318867	2q21	604846	HS6ST1	9394	{Hypogonadotropic hypogonadism 15 with or without anosmia}, 614880 (3), Autosomal dominant
2	149569636	149587774	2q23.2	611935	MMADHC	27249	Homocystinuria, cblD type, variant 1, 277410 (3), Autosomal recessive; Methylmalonic aciduria and homocystinuria, cblD type, 277410 (3), Autosomal recessive; Methylmalonic aciduria, cblD type, variant 2, 277410 (3), Autosomal recessive
2	151485333	151734475	2q22	161650	NEB	4703	Nemaline myopathy 2, autosomal recessive, 256030 (3), Autosomal recessive
2	157736445	157876329	2q23-q24	102576	ACVR1	90	Fibrodysplasia ossificans progressiva, 135100 (3), Autosomal dominant
2	165747587	165796351	2q24-q31	601756	GALNT3	2591	Tumoral calcinosis, hyperphosphatemic, familial, 1, 211900 (3), Autosomal recessive
2	166195184	166375986	2q24	603415	SCN9A	6335	Neuropathy, hereditary sensory and autonomic, type IID, 243000 (3), Autosomal recessive; Generalized epilepsy with febrile seizures plus, type 7, 613863 (3), Autosomal dominant; Small fiber neuropathy, 133020 (3), Autosomal dominant; Paroxysmal extreme pain disorder, 167400 (3), Autosomal dominant; Insensitivity to pain, congenital, 243000 (3), Autosomal recessive; Erythermalgia, primary, 133020 …
2	168915467	169031395	2q24	603201	ABCB11	8647	Cholestasis, progressive familial intrahepatic 2, 601847 (3), Autosomal recessive; Cholestasis, benign recurrent intrahepatic, 2, 605479 (3), Autosomal recessive
2	169127108	169362596	2q24-q31	600073	LRP2	4036	Donnai-Barrow syndrome, 222448 (3), Autosomal recessive
2	169479493	169506654	2q31	603650	BBS5	129880	Bardet-Biedl syndrome 5, 615983 (3), Autosomal recessive
2	172427335	172506458	2q31.1	147556	ITGA6	3655	Epidermolysis bullosa, junctional, with pyloric stenosis, 226730 (3), Autosomal recessive
2	174559573	174682912	2q31.1	602357	WIPF1	7456	Wiskott-Aldrich syndrome 2, 614493 (3), Autosomal recessive
2	174747591	174764471	2q24-q32	100690	CHRNA1	1134	Myasthenic syndrome, congenital, 1A, slow-channel, 601462 (3), Autosomal dominant; Myasthenic syndrome, congenital, 1B, fast-channel, 608930 (3), Autosomal dominant, Autosomal recessive; Multiple pterygium syndrome, lethal type, 253290 (3), Autosomal recessive
2	177392772	177543833	2q31	603051	AGPS	8540	Rhizomelic chondrodysplasia punctata, type 3, 600121 (3), Autosomal recessive
2	178525988	178807422	2q31	188840	TTN	7273	Myopathy, myofibrillar, 9, with early respiratory failure, 603689 (3), Autosomal dominant; Cardiomyopathy, familial hypertrophic, 9, 613765 (3), Autosomal dominant; Muscular dystrophy, limb-girdle, autosomal recessive 10, 608807 (3), Autosomal recessive; Cardiomyopathy, dilated, 1G, 604145 (3); Tibial muscular dystrophy, tardive, 600334 (3), Autosomal dominant; Salih myopathy, 611705 (3), Autosom…
2	181536671	181657104	2q31.3	608381	CERKL	375298	Retinitis pigmentosa 26, 608380 (3)
2	197389783	197435092	2q33.1	605590	SF3B1	23451	Myelodysplastic syndrome, somatic, 614286 (3)
2	197486583	197500273	2q33.1	118190	HSPD1	3329	Spastic paraplegia 13, autosomal dominant, 605280 (3), Autosomal dominant; Leukodystrophy, hypomyelinating, 4, 612233 (3), Autosomal recessive
2	201700266	201781152	2q33	606352	ALS2	57679	Primary lateral sclerosis, juvenile, 606353 (3), Autosomal recessive; Amyotrophic lateral sclerosis 2, juvenile, 205100 (3), Autosomal recessive; Spastic paralysis, infantile onset ascending, 607225 (3), Autosomal recessive
2	202376309	202567750	2q33	600799	BMPR2	659	Pulmonary venoocclusive disease 1, 265450 (3), Autosomal dominant; Pulmonary hypertension, familial primary, 1, with or without HHT, 178600 (3), Autosomal dominant; Pulmonary hypertension, primary, fenfluramine or dexfenfluramine-associated, 178600 (3), Autosomal dominant
2	210477684	210679106	2q35	608307	CPS1	1373	Carbamoylphosphate synthetase I deficiency, 237300 (3), Autosomal recessive; {Pulmonary hypertension, neonatal, susceptibility to}, 615371 (3)
2	211375716	212538801	2q34	600543	ERBB4	2066	Amyotrophic lateral sclerosis 19, 615515 (3), Autosomal dominant
2	214931541	215138625	2q34	607800	ABCA12	26154	Ichthyosis, congenital, autosomal recessive 4B (harlequin), 242500 (3), Autosomal recessive; Ichthyosis, congenital, autosomal recessive 4A, 601277 (3), Autosomal recessive
2	218659682	218663442	2q33	603647	BCS1L	617	GRACILE syndrome, 603358 (3), Autosomal recessive; Bjornstad syndrome, 262000 (3), Autosomal recessive; Mitochondrial complex III deficiency, nuclear type 1, 124000 (3), Autosomal recessive
2	218781732	218815292	2q33-qter	606530	CYP27A1	1593	Cerebrotendinous xanthomatosis, 213700 (3), Autosomal recessive
2	219069356	219160814	2q35	611290	NHEJ1	79840	Severe combined immunodeficiency with microcephaly, growth retardation, and sensitivity to ionizing radiation, 611291 (3)
2	219249709	219254739	2q35	191110	TUBA4A	7277	Amyotrophic lateral sclerosis 22 with or without frontotemporal dementia, 616208 (3), Autosomal dominant
2	219418376	219426733	2q35	125660	DES	1674	Cardiomyopathy, dilated, 1I, 604765 (3), Autosomal dominant; Scapuloperoneal syndrome, neurogenic, Kaeser type, 181400 (3), Autosomal dominant; Myopathy, myofibrillar, 1, 601419 (3), Autosomal dominant, Autosomal recessive
2	226970292	227164481	2q36-q37	120131	COL4A4	1286	Alport syndrome 2, autosomal recessive, 203780 (3), Autosomal recessive; Hematuria, familial benign, 141200 (3), Autosomal dominant
2	227164588	227314791	2q36-q37	120070	COL4A3	1285	Alport syndrome 2, autosomal recessive, 203780 (3), Autosomal recessive; Alport syndrome 3, autosomal dominant, 104200 (3), Autosomal dominant; Hematuria, benign familial, 141200 (3), Autosomal dominant
2	227683762	227718029	2q36.3	606152	SLC19A3	80704	Thiamine metabolism dysfunction syndrome 2 (biotin- or thiamine-responsive encephalopathy type 2), 607483 (3), Autosomal recessive
2	231732427	231781281	2q36-q37	602676	PDE6D	5147	Joubert syndrome 22, 615665 (3), Autosomal recessive
2	232526159	232537906	2q33-q34	100720	CHRND	1144	?Myasthenic syndrome, congenital, 3C, associated with acetylcholine receptor deficiency, 616323 (3), Autosomal recessive; ?Myasthenic syndrome, congenital, 3A, slow-channel, 616321 (3), Autosomal dominant; Myasthenic syndrome, congenital, 3B, fast-channel, 616322 (3), Autosomal recessive; Multiple pterygium syndrome, lethal type, 253290 (3), Autosomal recessive
2	233307815	233347065	2q37.1	181031	SAG	6295	Oguchi disease-1, 258100 (3), Autosomal recessive; Retinitis pigmentosa 47, 613758 (3)
2	233760269	233773299	2q37	191740	UGT1A1	54658	[Gilbert syndrome], 143500 (3), Autosomal recessive; Hyperbilirubinemia, familial transient neonatal, 237900 (3), Autosomal recessive; Crigler-Najjar syndrome, type I, 218800 (3), Autosomal recessive; Crigler-Najjar syndrome, type II, 606785 (3), Autosomal recessive; [Bilirubin, serum level of, QTL1], 601816 (3)
2	237324017	237434821	2q37	120250	COL6A3	1293	Bethlem myopathy 1, 158810 (3), Autosomal dominant, Autosomal recessive; Dystonia 27, 616411 (3), Autosomal recessive; Ullrich congenital muscular dystrophy 1, 254090 (3), Autosomal dominant, Autosomal recessive
2	240713766	240821402	2q37	601255	KIF1A	547	NESCAV syndrome, 614255 (3), Autosomal dominant; Spastic paraplegia 30, autosomal dominant, 610357 (3), Autosomal dominant, Autosomal recessive; Neuropathy, hereditary sensory, type IIC, 614213 (3), Autosomal recessive; Spastic paraplegia 30, autosomal recessive, 610357 (3), Autosomal dominant, Autosomal recessive
2	240868823	240880499	2q36-q37	604285	AGXT	189	Hyperoxaluria, primary, type 1, 259900 (3), Autosomal recessive
20	2658393	2664215	20p13	604526	IDH3B	3420	Retinitis pigmentosa 46, 612572 (3), Autosomal recessive
20	3227416	3241483	20p13-p12	610206	SLC4A11	83959	Corneal endothelial dystrophy, autosomal recessive, 217700 (3), Autosomal recessive; Corneal dystrophy, Fuchs endothelial, 4, 613268 (3); Corneal endothelial dystrophy and perceptive deafness, 217400 (3), Autosomal recessive
20	5298851	5316953	20p13	607123	PROKR2	128674	Hypogonadotropic hypogonadism 3 with or without anosmia, 244200 (3), Autosomal dominant
20	10218829	10307419	20p11.2	600322	SNAP25	6616	?Myasthenic syndrome, congenital, 18, 616330 (3), Autosomal dominant
20	10401008	10434221	20p12	604896	MKKS	8195	Bardet-Biedl syndrome 6, 605231 (3), Autosomal recessive; McKusick-Kaufman syndrome, 236700 (3), Autosomal recessive
20	10637683	10673998	20p12	601920	JAG1	182	?Deafness, congenital heart defects, and posterior embryotoxon, 617992 (3); Alagille syndrome 1, 118450 (3), Autosomal dominant; Tetralogy of Fallot, 187500 (3), Autosomal dominant
20	14322984	14337846	20p11	604808	FLRT3	23767	Hypogonadotropic hypogonadism 21 with anosmia, 615271 (3), Autosomal dominant
20	21125974	21246621	20p11.23	615757	KIZ	55857	Retinitis pigmentosa 69, 615780 (3), Autosomal recessive
20	23045632	23049671	20p11.2	188040	THBD	7056	Thrombophilia due to thrombomodulin defect, 614486 (3); {Hemolytic uremic syndrome, atypical, susceptibility to, 6}, 612926 (3), Autosomal dominant
20	31819355	31834683	20q13.3	606566	MYLK2	85366	Cardiomyopathy, hypertrophic, 1, digenic, 192600 (3), Autosomal dominant, Digenic dominant
20	32358061	32439318	20q11.21	612990	ASXL1	171023	Bohring-Opitz syndrome, 605039 (3), Autosomal dominant; Myelodysplastic syndrome, somatic, 614286 (3)
20	32762384	32809355	20q11.2	602900	DNMT3B	1789	Immunodeficiency-centromeric instability-facial anomalies syndrome 1, 242860 (3), Autosomal recessive
20	33407956	33443852	20q11.2	601017	SNTA1	6640	Long QT syndrome 12, 612955 (3), Autosomal dominant
20	33731656	33792268	20q11.22	618269	ZNF341	84905	Hyper-IgE recurrent infection syndrome 3, autosomal recessive, 618282 (3), Autosomal recessive
20	34235011	34311975	20cen-q13.1	180960	AHCY	191	Hypermethioninemia with deficiency of S-adenosylhomocysteine hydrolase, 613752 (3), Autosomal recessive
20	35433346	35454748	20q11.2	601146	GDF5	8200	?Acromesomelic dysplasia, Hunter-Thompson type, 201250 (3), Autosomal recessive; Symphalangism, proximal, 1B, 615298 (3), Autosomal dominant; Brachydactyly, type A1, C, 615072 (3), Autosomal dominant, Autosomal recessive; Chondrodysplasia, Grebe type, 200700 (3), Autosomal recessive; Brachydactyly, type A2, 112600 (3), Autosomal dominant; Du Pan syndrome, 228900 (3), Autosomal recessive; {Osteoar…
20	36889772	36951707	20q11.2	606754	SAMHD1	25939	?Chilblain lupus 2, 614415 (3), Autosomal dominant; Aicardi-Goutieres syndrome 5, 612952 (3), Autosomal recessive
20	37344689	37406049	20q12-q13	190090	SRC	6714	Colon cancer, advanced, somatic, 114500 (3); ?Thrombocytopenia 6, 616937 (3), Autosomal dominant
20	44106589	44187945	20q12	605267	JPH2	57158	Cardiomyopathy, hypertrophic, 17, 613873 (3), Autosomal dominant
20	44355698	44434595	20q12-q13.1	600281	HNF4A	3172	{Diabetes mellitus, noninsulin-dependent}, 125853 (3), Autosomal dominant; MODY, type I, 125850 (3), Autosomal dominant; Fanconi renotubular syndrome 4, with maturity-onset diabetes of the young, 616026 (3), Autosomal dominant
20	44619521	44651698	20q13.11	608958	ADA	100	Adenosine deaminase deficiency, partial, 102700 (3), Autosomal recessive, Somatic mosaicism; Severe combined immunodeficiency due to ADA deficiency, 102700 (3), Autosomal recessive, Somatic mosaicism
20	45416140	45426240	20q13.12	610272	PIGT	51604	Multiple congenital anomalies-hypotonia-seizures syndrome 3, 615398 (3), Autosomal recessive; ?Paroxysmal nocturnal hemoglobinuria 2, 615399 (3), Autosomal dominant, Somatic mutation
20	50934854	50958563	20q13.13	603503	DPM1	8813	Congenital disorder of glycosylation, type Ie, 608799 (3), Autosomal recessive
20	58389210	58451100	20q13.3	605704	VAPB	9217	Spinal muscular atrophy, late-onset, Finkel type, 182980 (3), Autosomal dominant; Amyotrophic lateral sclerosis 8, 608627 (3), Autosomal dominant
20	58651282	58679525	20q13.32	603666	STX16	8675	Pseudohypoparathyroidism, type IB, 603233 (3), Autosomal dominant
20	58839680	58911191	20q13.2	139320	GNAS	2778	ACTH-independent macronodular adrenal hyperplasia, 219080 (3), Somatic mutation; Pseudohypoparathyroidism Ic, 612462 (3), Autosomal dominant; Pseudohypoparathyroidism Ib, 603233 (3), Autosomal dominant; Pseudopseudohypoparathyroidism, 612463 (3), Autosomal dominant; McCune-Albright syndrome, somatic, mosaic, 174800 (3); Osseous heteroplasia, progressive, 166350 (3), Autosomal dominant; Pituitary …
20	62817049	62841158	20q13.3	120270	COL9A3	1299	Epiphyseal dysplasia, multiple, 3, with or without myopathy, 600969 (3), Autosomal dominant; {Intervertebral disc disease, susceptibility to}, 603932 (3)
20	63657809	63696252	20q13.3	608833	RTEL1	51750	Dyskeratosis congenita, autosomal recessive 5, 615190 (3), Autosomal dominant, Autosomal recessive; Pulmonary fibrosis and/or bone marrow failure, telomere-related, 3, 616373 (3), Autosomal dominant; Dyskeratosis congenita, autosomal dominant 4, 615190 (3), Autosomal dominant, Autosomal recessive
20	63895125	63936025	20q13.33	611203	DNAJC5	80331	Ceroid lipofuscinosis, neuronal, 4, Parry type, 162350 (3), Autosomal dominant
20	63981131	64033099	20q13.33	613979	PRPF6	24148	Retinitis pigmentosa 60, 613983 (3), Autosomal dominant
21	31659692	31668930	21q22.1	147450	SOD1	6647	Spastic tetraplegia and axial hypotonia, progressive, 618598 (3), Autosomal recessive; Amyotrophic lateral sclerosis 1, 105400 (3), Autosomal dominant, Autosomal recessive
21	33266366	33297220	21q22.1	123889	IL10RB	3588	{Hepatitis B virus, susceptibility to}, 610424 (3); Inflammatory bowel disease 25, early onset, autosomal recessive, 612567 (3), Autosomal recessive
21	34364005	34371380	21q22.1	603796	KCNE2	9992	Atrial fibrillation, familial, 4, 611493 (3); Long QT syndrome 6, 613693 (3), Autosomal dominant
21	34446687	34512209	21q22.1-q22.2	176261	KCNE1	3753	Long QT syndrome 5, 613695 (3), Autosomal dominant; Jervell and Lange-Nielsen syndrome 2, 612347 (3), Autosomal recessive
21	36748624	36990254	21q22.1	609018	HLCS	3141	Holocarboxylase synthetase deficiency, 253270 (3), Autosomal recessive
21	43053189	43076872	21q22.3	613381	CBS	875	Homocystinuria, B6-responsive and nonresponsive types, 236200 (3), Autosomal recessive; Thrombosis, hyperhomocysteinemic, 236200 (3), Autosomal recessive
21	44285875	44298647	21q22.3	607358	AIRE	326	Autoimmune polyendocrinopathy syndrome , type I, with or without reversible metaphyseal dysplasia, 240300 (3), Autosomal dominant, Autosomal recessive
21	45981769	46005047	21q22.3	120220	COL6A1	1291	Ullrich congenital muscular dystrophy 1, 254090 (3), Autosomal dominant, Autosomal recessive; Bethlem myopathy 1, 158810 (3), Autosomal dominant, Autosomal recessive
21	46098070	46132848	21q22.3	120240	COL6A2	1292	Bethlem myopathy 1, 158810 (3), Autosomal dominant, Autosomal recessive; Ullrich congenital muscular dystrophy 1, 254090 (3), Autosomal dominant, Autosomal recessive; ?Myosclerosis, congenital, 255600 (3), Autosomal recessive
22	18077989	18105395	22q11.21	608666	PEX26	55670	Peroxisome biogenesis disorder 7A (Zellweger), 614872 (3), Autosomal recessive; Peroxisome biogenesis disorder 7B, 614873 (3), Autosomal recessive
22	18912780	18936552	22q11.2	606810	PRODH	5625	Hyperprolinemia, type I, 239500 (3), Autosomal recessive; {Schizophrenia, susceptibility to, 4}, 600850 (3), Autosomal dominant
22	19175580	19178735	22q11	190315	SLC25A1	6576	Myasthenic syndrome, congenital, 23, presynaptic, 618197 (3), Autosomal recessive; Combined D-2- and L-2-hydroxyglutaric aciduria, 615182 (3), Autosomal recessive
22	19756702	19783592	22q11.2	602054	TBX1	6899	Conotruncal anomaly face syndrome, 217095 (3); Velocardiofacial syndrome, 192430 (3), Autosomal dominant; DiGeorge syndrome, 188400 (3), Autosomal dominant; Tetralogy of Fallot, 187500 (3), Autosomal dominant
22	20982296	20999031	22q11.1-q11.2	600574	LZTR1	8216	{Schwannomatosis-2, susceptibility to}, 615670 (3), Autosomal dominant; Noonan syndrome 2, 605275 (3), Autosomal recessive; Noonan syndrome 10, 616564 (3), Autosomal dominant
22	23765833	23767971	22q11.23	615903	CHCHD10	400916	Spinal muscular atrophy, Jokela type, 615048 (3), Autosomal dominant; Frontotemporal dementia and/or amyotrophic lateral sclerosis 2, 615911 (3), Autosomal dominant; ?Myopathy, isolated mitochondrial, autosomal dominant, 616209 (3), Autosomal dominant
22	26443108	26483862	22q11.2-q12.2	606682	HPS4	89781	Hermansky-Pudlak syndrome 4, 614073 (3), Autosomal recessive
22	29480217	29491389	22q12.2	162230	NEFH	4744	Charcot-Marie-Tooth disease, axonal, type 2CC, 616924 (3), Autosomal dominant; ?{Amyotrophic lateral sclerosis, susceptibility to}, 105400 (3), Autosomal dominant, Autosomal recessive
22	29603555	29698599	22q12.2	607379	NF2	4771	Meningioma, NF2-related, somatic, 607174 (3); Schwannomatosis, somatic, 162091 (3); Neurofibromatosis, type 2, 101000 (3), Autosomal dominant
22	30607173	30627270	22q11.2-qter	613441	TCN2	6948	Transcobalamin II deficiency, 275350 (3), Autosomal recessive
22	30925129	30968773	22q12.2	616661	MORC2	22880	Developmental delay, impaired growth, dysmorphic facies, and axonal neuropathy, 619090 (3); Charcot-Marie-Tooth disease, axonal, type 2Z, 616688 (3), Autosomal dominant
22	33162236	33922823	22q12.3-q13.1	603590	LARGE1	9215	Muscular dystrophy-dystroglycanopathy (congenital with mental retardation), type B, 6, 608840 (3), Autosomal recessive; Muscular dystrophy-dystroglycanopathy (congenital with brain and eye anomalies), type A, 6, 613154 (3), Autosomal recessive
22	36758207	36776118	22q12.3	615870	IFT27	11020	?Bardet-Biedl syndrome 19, 615996 (3), Autosomal recessive
22	36861005	36878014	22q13.1	601488	NCF4	4689	Chronic granulomatous disease 3, autosomal recessive, 613960 (3), Autosomal recessive
22	37972311	37984554	22q13	602229	SOX10	6663	Waardenburg syndrome, type 2E, with or without neurologic involvement, 611584 (3), Autosomal dominant; PCWH syndrome, 609136 (3), Autosomal dominant; Waardenburg syndrome, type 4C, 613266 (3), Autosomal dominant
22	38111494	38181829	22q13.1	603604	PLA2G6	8398	Infantile neuroaxonal dystrophy 1, 256600 (3), Autosomal recessive; Parkinson disease 14, autosomal recessive, 612953 (3), Autosomal recessive; Neurodegeneration with brain iron accumulation 2B, 610217 (3), Autosomal recessive
22	41092591	41180076	22q13	602700	EP300	2033	Rubinstein-Taybi syndrome 2, 613684 (3), Autosomal dominant; Menke-Hennekam syndrome 2, 618333 (3), Autosomal dominant; Colorectal cancer, somatic, 114500 (3)
22	42058333	42070841	22q11	104170	NAGA	4668	Kanzaki disease, 609242 (3), Autosomal recessive; Schindler disease, type I, 609241 (3), Autosomal recessive; Schindler disease, type III, 609241 (3), Autosomal recessive
22	42617839	42649391	22q13.31-qter	613213	CYB5R3	1727	Methemoglobinemia, type I, 250800 (3), Autosomal recessive; Methemoglobinemia, type II, 250800 (3), Autosomal recessive
22	50059390	50085874	22q13.33	605908	MLC1	23209	Megalencephalic leukoencephalopathy with subcortical cysts, 604004 (3), Autosomal recessive
22	50444999	50475034	22q13.33	603560	SBF1	6305	Charcot-Marie-Tooth disease, type 4B3, 615284 (3), Autosomal recessive
22	50523567	50526441	22q13	604272	SCO2	9997	Mitochondrial complex IV deficiency, nuclear type 2, 604377 (3), Autosomal recessive; Myopia 6, 608908 (3), Autosomal dominant
22	50622753	50628151	22q13.31-qter	607574	ARSA	410	Metachromatic leukodystrophy, 250100 (3), Autosomal recessive
3	3126936	3153434	3p25.1	612907	TRNT1	51095	Sideroblastic anemia with B-cell immunodeficiency, periodic fevers, and developmental delay, 616084 (3), Autosomal recessive; Retinitis pigmentosa and erythrocytic microcytosis, 616959 (3), Autosomal recessive
3	4034713	4467269	3p26	607939	SUMF1	285362	Multiple sulfatase deficiency, 272200 (3), Autosomal recessive
3	8733801	8746757	3p25	601253	CAV3	859	Creatine phosphokinase, elevated serum, 123320 (3), Autosomal dominant; Long QT syndrome 9, 611818 (3), Autosomal dominant; Myopathy, distal, Tateyama type, 614321 (3), Autosomal dominant; Rippling muscle disease 2, 606072 (3), Autosomal dominant; Cardiomyopathy, familial hypertrophic, 192600 (3), Autosomal dominant, Digenic dominant
3	10026436	10101931	3p25.3	613984	FANCD2	2177	Fanconi anemia, complementation group D2, 227646 (3), Autosomal recessive
3	10141777	10153666	3p26-p25	608537	VHL	7428	Pheochromocytoma, 171300 (3), Autosomal dominant; Erythrocytosis, familial, 2, 263400 (3), Autosomal recessive; von Hippel-Lindau syndrome, 193300 (3), Autosomal dominant; Renal cell carcinoma, somatic, 144700 (3); Hemangioblastoma, cerebellar, somatic (3)
3	12484455	12539623	3p25.1	608753	TSEN2	80746	Pontocerebellar hypoplasia type 2B, 612389 (3), Autosomal recessive
3	12583600	12664116	3p25	164760	RAF1	5894	LEOPARD syndrome 2, 611554 (3); Noonan syndrome 5, 611553 (3), Autosomal dominant; Cardiomyopathy, dilated, 1NN, 615916 (3), Autosomal dominant
3	14125005	14143679	3p25	612048	TMEM43	79188	Emery-Dreifuss muscular dystrophy 7, AD, 614302 (3), Autosomal dominant; Arrhythmogenic right ventricular dysplasia 5, 604400 (3), Autosomal dominant
3	14145144	14178600	3p25	613208	XPC	7508	Xeroderma pigmentosum, group C, 278720 (3), Autosomal recessive
3	15450132	15521705	3p25	603033	COLQ	8292	Myasthenic syndrome, congenital, 5, 603034 (3), Autosomal recessive
3	15601351	15722515	3p25	609019	BTD	686	Biotinidase deficiency, 253260 (3), Autosomal recessive
3	23916544	23924630	3p24.2	604174	RPL15	6138	?Diamond-Blackfan anemia 12, 615550 (3), Autosomal dominant
3	24117152	24495707	3p24.3	190160	THRB	7068	Thyroid hormone resistance, 188570 (3), Autosomal dominant; Thyroid hormone resistance, selective pituitary, 145650 (3), Autosomal dominant; Thyroid hormone resistance, autosomal recessive, 274300 (3), Autosomal recessive
3	32106619	32168714	3p22.3	611778	GPD1L	23171	Brugada syndrome 2, 611777 (3)
3	32996616	33097145	3p21.33	611458	GLB1	2720	GM1-gangliosidosis, type III, 230650 (3), Autosomal recessive; GM1-gangliosidosis, type I, 230500 (3), Autosomal recessive; Mucopolysaccharidosis type IVB (Morquio), 253010 (3), Autosomal recessive; GM1-gangliosidosis, type II, 230600 (3), Autosomal recessive
3	33114013	33147772	3p22	605497	CRTAP	10491	Osteogenesis imperfecta, type VII, 610682 (3), Autosomal recessive
3	38548060	38649686	3p21	600163	SCN5A	6331	Atrial fibrillation, familial, 10, 614022 (3), Autosomal dominant; Sick sinus syndrome 1, 608567 (3), Autosomal recessive; {Sudden infant death syndrome, susceptibility to}, 272120 (3), Autosomal recessive; Ventricular fibrillation, familial, 1, 603829 (3); Long QT syndrome 3, 603830 (3), Autosomal dominant; Heart block, nonprogressive, 113900 (3), Autosomal dominant; Cardiomyopathy, dilated, 1E,…
3	39383352	39397350	3p22.1	610819	SLC25A38	54977	Anemia, sideroblastic, 2, pyridoxine-refractory, 205950 (3), Autosomal recessive
3	43079228	43106084	3p22.1	614828	POMGNT2	84892	Muscular dystrophy-dystroglycanopathy (congenital with brain and eye anomalies, type A, 8, 614830 (3), Autosomal recessive; Muscular dystrophy-dystroglycanopathy (limb-girdle) type C, 8, 618135 (3), Autosomal recessive
3	43365847	43691593	3p22.1	613726	ANO10	55129	Spinocerebellar ataxia, autosomal recessive 10, 613728 (3), Autosomal recessive
3	45388563	45549406	3p21.3	604544	LARS2	23395	Perrault syndrome 4, 615300 (3), Autosomal recessive; Hydrops, lactic acidosis, and sideroblastic anemia, 617021 (3), Autosomal recessive
3	45823315	45916036	3p21.3	606568	LZTFL1	54585	Bardet-Biedl syndrome 17, 615994 (3), Autosomal recessive
3	46857871	46863443	3p	160790	MYL3	4634	Cardiomyopathy, hypertrophic, 8, 608751 (3), Autosomal dominant, Autosomal recessive
3	48465829	48467644	3p21.3-p21.2	606609	TREX1	11277	{Systemic lupus erythematosus, susceptibility to}, 152700 (3), Autosomal dominant; Vasculopathy, retinal, with cerebral leukodystrophy, 192315 (3), Autosomal dominant; Aicardi-Goutieres syndrome 1, dominant and recessive, 225750 (3), Autosomal dominant, Autosomal recessive; Chilblain lupus, 610448 (3), Autosomal dominant
3	48564072	48595328	3p21.3	120120	COL7A1	1294	EBD inversa, 226600 (3), Autosomal recessive; Epidermolysis bullosa dystrophica, AR, 226600 (3), Autosomal recessive; Toenail dystrophy, isolated, 607523 (3), Autosomal dominant; EBD, localisata variant (3); EBD, Bart type, 132000 (3), Autosomal dominant; Transient bullous of the newborn, 131705 (3), Autosomal dominant, Autosomal recessive; Epidermolysis bullosa dystrophica, AD, 131750 (3), Autos…
3	48856925	48898881	3p21.31	613698	SLC25A20	788	Carnitine-acylcarnitine translocase deficiency, 212138 (3), Autosomal recessive
3	49416777	49422472	3p21.2-p21.1	238310	AMT	275	Glycine encephalopathy, 605899 (3), Autosomal recessive
3	49468702	49535617	3p21	128239	DAG1	1605	Muscular dystrophy-dystroglycanopathy (limb-girdle), type C, 9, 613818 (3), Autosomal recessive; Muscular dystrophy-dystroglycanopathy (congenital with brain and eye anomalies), type A, 9, 616538 (3), Autosomal recessive
3	49719915	49723950	3p21.31	615320	GMPPB	29925	Muscular dystrophy-dystroglycanopathy (congenital with brain and eye anomalies), type A, 14, 615350 (3), Autosomal recessive; Muscular dystrophy-dystroglycanopathy (congenital with mental retardation), type B, 14, 615351 (3), Autosomal recessive; Muscular dystrophy-dystroglycanopathy (limb-girdle), type C, 14, 615352 (3), Autosomal recessive
3	50299888	50312950	3p21.3-p21.2	607071	HYAL1	3373	?Mucopolysaccharidosis type IX, 601492 (3), Autosomal recessive
3	52451099	52454040	3p21.3-p14.3	191040	TNNC1	7134	Cardiomyopathy, hypertrophic, 13, 613243 (3), Autosomal dominant; Cardiomyopathy, dilated, 1Z, 611879 (3)
3	53494610	53813732	3p21.1	114206	CACNA1D	776	Primary aldosteronism, seizures, and neurologic abnormalities, 615474 (3), Autosomal dominant; Sinoatrial node dysfunction and deafness, 614896 (3), Autosomal recessive
3	57089981	57170316	3p14.3-p14.2	606807	IL17RD	54756	Hypogonadotropic hypogonadism 18 with or without anosmia, 615267 (3), Autosomal dominant, Autosomal recessive, Digenic dominant
3	58427629	58433831	3p13-q23	179060	PDHB	5162	Pyruvate dehydrogenase E1-beta deficiency, 614111 (3), Autosomal recessive
3	58505135	58537195	3p14.3	601641	ACOX2	8309	Bile acid synthesis defect, congenital, 6, 617308 (3), Autosomal recessive
3	71771654	71785147	3p21.1	607002	PROK2	60675	Hypogonadotropic hypogonadism 4 with or without anosmia, 610628 (3), Autosomal dominant
3	81489702	81761644	3p12	607839	GBE1	2632	Polyglucosan body disease, adult form, 263570 (3), Autosomal recessive; Glycogen storage disease IV, 232500 (3), Autosomal recessive
3	87227308	87255555	3p11.2	609512	CHMP2B	25978	Frontotemporal dementia and/or amytrophic lateral sclerosis 7, 600795 (3), Autosomal dominant
3	87259403	87276583	3p11	173110	POU1F1	5449	Pituitary hormone deficiency, combined, 1, 613038 (3), Autosomal dominant, Autosomal recessive
3	93980146	94055677	3q11.2	608922	ARL13B	200894	Joubert syndrome 8, 612291 (3), Autosomal recessive
3	97762580	97812584	3p12-q13	608845	ARL6	84100	Retinitis pigmentosa 55, 613575 (3); Bardet-Biedl syndrome 3, 600151 (3), Autosomal recessive; {Bardet-Biedl syndrome 1, modifier of}, 209900 (3), Autosomal recessive, Digenic recessive
3	98569836	98593683	3q12	612732	CPOX	1371	Harderoporphyria, 618892 (3), Autosomal recessive; Coproporphyria, 121300 (3), Autosomal dominant, Autosomal recessive
3	100709289	100748966	3q11-q12	602498	TFG	10342	?Spastic paraplegia 57, autosomal recessive, 615658 (3), Autosomal recessive; Hereditary motor and sensory neuropathy, Okinawa type, 604484 (3), Autosomal dominant
3	101222545	101320574	3q11.2	607056	IMPG2	50939	Macular dystrophy, vitelliform, 5, 616152 (3), Autosomal dominant; Retinitis pigmentosa 56, 613581 (3), Autosomal recessive
3	119468954	119494707	3q13.33	615618	POGLUT1	56983	?Muscular dystrophy, limb-girdle, autosomal recessive 21, 617232 (3), Autosomal recessive; Dowling-Degos disease 4, 615696 (3), Autosomal dominant
3	120628167	120682554	3q13.33	607474	HGD	3081	Alkaptonuria, 203500 (3), Autosomal recessive
3	122183667	122291628	3q21.1	601199	CASR	846	Hypocalcemia, autosomal dominant, with Bartter syndrome, 601198 (3), Autosomal dominant; Hypocalciuric hypercalcemia, type I, 145980 (3), Autosomal dominant; {Epilepsy idiopathic generalized, susceptibility to, 8}, 612899 (3); Hypocalcemia, autosomal dominant, 601198 (3), Autosomal dominant; Hyperparathyroidism, neonatal, 239200 (3), Autosomal dominant, Autosomal recessive
3	128479421	128493200	3q21	137295	GATA2	2624	Emberger syndrome, 614038 (3), Autosomal dominant; {Myelodysplastic syndrome, susceptibility to}, 614286 (3); Immunodeficiency 21, 614172 (3), Autosomal dominant; {Leukemia, acute myeloid, susceptibility to}, 601626 (3), Autosomal dominant, Somatic mutation
3	128726182	128814797	3q21	602298	RAB7A	7879	Charcot-Marie-Tooth disease, type 2B, 600882 (3), Autosomal dominant
3	129528638	129535343	3q21-q24	180380	RHO	6010	Night blindness, congenital stationary, autosomal dominant 1, 610445 (3); Retinitis punctata albescens, 136880 (3), Autosomal dominant, Autosomal recessive; Retinitis pigmentosa 4, autosomal dominant or recessive, 613731 (3), Autosomal dominant, Autosomal recessive
3	132680608	132722408	3q22	608002	NPHP3	27031	Meckel syndrome 7, 267010 (3), Autosomal recessive; Renal-hepatic-pancreatic dysplasia 1, 208540 (3), Autosomal recessive; Nephronophthisis 3, 604387 (3), Autosomal recessive
3	133661997	133796640	3q21	190000	TF	7018	Atransferrinemia, 209300 (3), Autosomal recessive
3	136250339	136330168	3q21-q22	232050	PCCB	5096	Propionicacidemia, 606054 (3), Autosomal recessive
3	138061989	138115861	3q22.3	617570	DZIP1L	199221	Polycystic kidney disease 5, 617610 (3), Autosomal recessive
3	148991514	149031774	3q24-q25.1	603942	GYG1	2992	?Glycogen storage disease XV, 613507 (3), Autosomal recessive; Polyglucosan body myopathy 2, 616199 (3), Autosomal recessive
3	149129623	149173731	3q24	606118	HPS3	84343	Hermansky-Pudlak syndrome 3, 614072 (3), Autosomal recessive
3	150926162	150972998	3q21-q25	606397	CLRN1	7401	Retinitis pigmentosa 61, 614180 (3); Usher syndrome, type 3A, 276902 (3), Autosomal recessive
3	155024201	155183728	3q21-q27	120520	MME	4311	Charcot-Marie-Tooth disease, axonal, type 2T, 617017 (3), Autosomal dominant, Autosomal recessive; ?Spinocerebellar ataxia 43, 617018 (3), Autosomal dominant
3	155821023	155855357	3q25.31	603690	SLC33A1	9197	Spastic paraplegia 42, autosomal dominant, 612539 (3), Autosomal dominant; Congenital cataracts, hearing loss, and neurodegeneration, 614482 (3), Autosomal recessive
3	165772903	165837422	3q26.1-q26.2	177400	BCHE	590	{Apnea, postanesthetic, susceptibility to, due to BCHE deficiency}, 617936 (3), Autosomal recessive; Butyrylcholinesterase deficiency, 617936 (3), Autosomal recessive
3	169083505	169663780	3q26	165215	MECOM	2122	Radioulnar synostosis with amegakaryocytic thrombocytopenia 2, 616738 (3), Autosomal dominant
3	169764609	169765059	3q21-q28	602322	TERC	7012	{Aplastic anemia}, 614743 (3), Autosomal dominant; Dyskeratosis congenita, autosomal dominant 1, 127550 (3), Autosomal dominant; {Pulmonary fibrosis, idiopathic, susceptibility to}, 614743 (3), Autosomal dominant
3	170459547	170586074	3q26.2	615720	SLC7A14	57709	Retinitis pigmentosa 68, 615725 (3), Autosomal recessive
3	179396087	179451469	3q26.3	610863	GNB4	59345	Charcot-Marie-Tooth disease, dominant intermediate F, 615185 (3), Autosomal dominant
3	180983708	180989837	3q26.3	608977	DNAJC19	131118	3-methylglutaconic aciduria, type V, 610198 (3), Autosomal recessive
3	183015217	183099586	3q25-q27	609010	MCCC1	56922	3-Methylcrotonyl-CoA carboxylase 1 deficiency, 210200 (3), Autosomal recessive
3	183635618	183684518	3q27.1	611295	KLHL24	54800	Epidermolysis bullosa simplex, generalized, with scarring and hair loss, 617294 (3), Autosomal dominant
3	184135022	184145310	3q27	603945	EIF2B5	8893	Leukoencephalopathy with vanishing white matter, 603896 (3), Autosomal recessive; Ovarioleukodystrophy, 603896 (3), Autosomal recessive
3	184346184	184361604	3q26	600570	CLCN2	1181	{Epilepsy, juvenile absence, susceptibility to, 2}, 607628 (3), Autosomal dominant; {Epilepsy, idiopathic generalized, susceptibility to, 11}, 607628 (3), Autosomal dominant; {Epilepsy, juvenile myoclonic, susceptibility to, 8}, 607628 (3), Autosomal dominant; Leukoencephalopathy with ataxia, 615651 (3), Autosomal recessive; Hyperaldosteronism, familial, type II, 605635 (3), Autosomal dominant
3	184371934	184379687	3q26.3-q27	600044	THPO	7066	Thrombocythemia 1, 187950 (3), Autosomal dominant
3	185506261	185552660	3q27-q28	607365	LIPH	200879	Woolly hair, autosomal recessive 2 with or without hypotrichosis, 604379 (3), Autosomal recessive; Hypotrichosis 7, 604379 (3), Autosomal recessive
3	186570719	186585792	3q27.3	611341	DNAJB11	51726	Polycystic kidney disease 6 with or without polycystic liver disease, 618061 (3), Autosomal dominant
3	190290360	190412137	3q27	603959	CLDN16	10686	Hypomagnesemia 3, renal, 248250 (3), Autosomal recessive
3	197950189	197956609	3q29-qter	180468	RPL35A	6165	Diamond-Blackfan anemia 5, 612528 (3), Autosomal dominant
4	587324	670891	4p16.3	180072	PDE6B	5158	Night blindness, congenital stationary, autosomal dominant 2, 163500 (3), Autosomal dominant; Retinitis pigmentosa-40, 613801 (3), Autosomal recessive
4	986996	1004563	4p16.3	252800	IDUA	3425	Mucopolysaccharidosis Ih/s, 607015 (3), Autosomal recessive; Mucopolysaccharidosis Ih, 607014 (3), Autosomal recessive; Mucopolysaccharidosis Is, 607016 (3), Autosomal recessive
4	1793292	1808871	4p16.3	134934	FGFR3	2261	Muenke syndrome, 602849 (3), Autosomal dominant; Nevus, epidermal, somatic, 162900 (3); Thanatophoric dysplasia, type II, 187601 (3), Autosomal dominant; Bladder cancer, somatic, 109800 (3); CATSHL syndrome, 610474 (3), Autosomal dominant, Autosomal recessive; Crouzon syndrome with acanthosis nigricans, 612247 (3), Autosomal dominant; Hypochondroplasia, 146000 (3), Autosomal dominant; LADD syndro…
4	3463305	3501481	4p16.2	610285	DOK7	285489	Fetal akinesia deformation sequence 3, 618389 (3), Autosomal recessive; Myasthenic syndrome, congenital, 10, 254300 (3), Autosomal recessive
4	5562407	5709547	4p16	607261	EVC2	132884	Weyers acrofacial dysostosis, 193530 (3), Autosomal dominant; Ellis-van Creveld syndrome, 225500 (3), Autosomal recessive
4	5711198	5829042	4p16	604831	EVC	2121	Ellis-van Creveld syndrome, 225500 (3), Autosomal recessive; ?Weyers acrofacial dysostosis, 193530 (3), Autosomal dominant
4	6260367	6303264	4p16.1	606201	WFS1	7466	?Cataract 41, 116400 (3), Autosomal dominant; Deafness, autosomal dominant 6/14/38, 600965 (3), Autosomal dominant; {Diabetes mellitus, noninsulin-dependent, association with}, 125853 (3), Autosomal dominant; Wolfram-like syndrome, autosomal dominant, 614296 (3), Autosomal dominant; Wolfram syndrome 1, 222300 (3), Autosomal recessive
4	15468659	15601556	4p15.3	612013	CC2D2A	57545	Meckel syndrome 6, 612284 (3), Autosomal recessive; Joubert syndrome 9, 612285 (3), Autosomal recessive; COACH syndrome 2, 619111 (3)
4	15968225	16084058	4p15.3	604365	PROM1	8842	Retinitis pigmentosa 41, 612095 (3), Autosomal recessive; Stargardt disease 4, 603786 (3), Autosomal dominant; Cone-rod dystrophy 12, 612657 (3), Autosomal dominant, Autosomal recessive; Macular dystrophy, retinal, 2, 608051 (3), Autosomal dominant
4	17486394	17512089	4p15.31	612676	QDPR	5860	Hyperphenylalaninemia, BH4-deficient, C, 261630 (3), Autosomal recessive
4	25120013	25160545	4p15.2	613009	SEPSECS	51091	Pontocerebellar hypoplasia type 2D, 613811 (3), Autosomal recessive
4	41256927	41268454	4p14	191342	UCHL1	7345	Spastic paraplegia 79, autosomal recessive, 615491 (3), Autosomal recessive; {?Parkinson disease 5, susceptibility to}, 613643 (3), Autosomal dominant
4	47935014	48016717	4p12-cen	123825	CNGA1	1259	Retinitis pigmentosa 49, 613756 (3)
4	52020705	52038298	4q12	600900	SGCB	6443	Muscular dystrophy, limb-girdle, autosomal recessive 4, 604286 (3), Autosomal recessive
4	64276297	64409509	4q13.1	617242	TECRL	253017	Ventricular tachycardia, catecholaminergic polymorphic, 3, 614021 (3), Autosomal recessive
4	67737117	67754387	4q21.2	138850	GNRHR	2798	Hypogonadotropic hypogonadism 7 without anosmia, 146110 (3), Autosomal recessive
4	87650279	87664356	4q21	600980	DMP1	1758	Hypophosphatemic rickets, AR, 241520 (3), Autosomal recessive
4	88007634	88077778	4q21-q23	173910	PKD2	5311	Polycystic kidney disease 2, 613095 (3), Autosomal dominant
4	99564129	99623996	4q22-q24	157147	MTTP	4547	Abetalipoproteinemia, 200100 (3), Autosomal recessive; {Metabolic syndrome, protection against}, 605552 (3), Autosomal dominant
4	102630769	102760967	4q22-q25	609489	MANBA	4126	Mannosidosis, beta, 248510 (3), Autosomal recessive
4	103586030	103719984	4q25	162332	TACR3	6870	Hypogonadotropic hypogonadism 11 with or without anosmia, 614840 (3), Autosomal recessive
4	105145874	105279802	4q24	612839	TET2	54790	Immunodeficiency 75, 619126 (3), Autosomal recessive; Myelodysplastic syndrome, somatic, 614286 (3)
4	107931548	107953460	4q25	610670	CYP2U1	113612	Spastic paraplegia 56, autosomal recessive, 615030 (3), Autosomal recessive
4	107989838	108035170	4q22-q26	601609	HADH	3033	3-hydroxyacyl-CoA dehydrogenase deficiency, 231530 (3), Autosomal recessive; Hyperinsulinemic hypoglycemia, familial, 4, 609975 (3), Autosomal recessive
4	109730981	109802039	4q25	217030	CFI	3426	{Hemolytic uremic syndrome, atypical, susceptibility to, 3}, 612923 (3), Autosomal dominant; Complement factor I deficiency, 610984 (3), Autosomal recessive; {Macular degeneration, age-related, 13, susceptibility to}, 615439 (3), Autosomal dominant
4	109912882	110013765	4q25	131530	EGF	1950	Hypomagnesemia 4, renal, 611718 (3)
4	112705621	113383735	4q25-q27	106410	ANK2	287	Cardiac arrhythmia, ankyrin-B-related, 600919 (3), Autosomal dominant; Long QT syndrome 4, 600919 (3), Autosomal dominant
4	119135831	119187788	4q26-q27	605602	MYOZ2	51778	Cardiomyopathy, hypertrophic, 16, 613838 (3), Autosomal dominant
4	121824328	121870486	4q27	607590	BBS7	55212	Bardet-Biedl syndrome 7, 615984 (3), Autosomal recessive
4	122700436	122744942	4q27	610683	BBS12	166379	Bardet-Biedl syndrome 12, 615989 (3), Autosomal recessive
4	127917731	127965987	4q28.1-q28.2	611124	MFSD8	256471	Macular dystrophy with central cone involvement, 616170 (3), Autosomal recessive; Ceroid lipofuscinosis, neuronal, 7, 610951 (3), Autosomal recessive
4	145619384	145660032	4q31.1-q31.2	607481	MMAA	166785	Methylmalonic aciduria, vitamin B12-responsive, 251100 (3), Autosomal recessive
4	153152162	153339316	4q31.3	614141	TRIM2	23321	Charcot-Marie-Tooth disease, type 2R, 615490 (3), Autosomal recessive
4	154562979	154572806	4q28	134830	FGB	2244	Dysfibrinogenemia, congenital, 616004 (3); Afibrinogenemia, congenital, 202400 (3), Autosomal recessive; Hypofibrinogenemia, congenital, 202400 (3), Autosomal recessive
4	154583125	154590741	4q28	134820	FGA	2243	Dysfibrinogenemia, congenital, 616004 (3); Amyloidosis, familial visceral, 105200 (3), Autosomal dominant; Hypodysfibrinogenemia, congenital, 616004 (3); Afibrinogenemia, congenital, 202400 (3), Autosomal recessive
4	154604135	154612655	4q28	134850	FGG	2266	Hypofibrinogenemia, congenital, 202400 (3), Autosomal recessive; Hypodysfibrinogenemia, 616004 (3); Dysfibrinogenemia, congenital, 616004 (3); Afibrinogenemia, congenital, 202400 (3), Autosomal recessive
4	158672295	158709622	4q32-qter	231675	ETFDH	2110	Glutaric acidemia IIC, 231680 (3), Autosomal recessive
4	169392808	169612628	4q33	604588	NEK1	4750	{Amyotrophic lateral sclerosis, susceptibility to, 24}, 617892 (3), Autosomal dominant; Short-rib thoracic dysplasia 6 with or without polydactyly, 263520 (3), Autosomal recessive, Digenic recessive
4	174490174	174522892	4q34-q35	601688	HPGD	3248	Hypertrophic osteoarthropathy, primary, autosomal recessive 1, 259100 (3), Autosomal recessive; ?Digital clubbing, isolated congenital, 119900 (3), Autosomal recessive; Cranioosteoarthropathy, 259100 (3), Autosomal recessive
4	177430773	177442468	4q32-q33	613228	AGA	175	Aspartylglucosaminuria, 208400 (3), Autosomal recessive
4	183659276	183713591	4q35.1	614138	TRAPPC11	60684	Muscular dystrophy, limb-girdle, autosomal recessive 18, 615356 (3), Autosomal recessive
4	186191566	186213462	4q35.1	608614	CYP4V2	285440	Bietti crystalline corneoretinal dystrophy, 210370 (3), Autosomal recessive
4	186265963	186290726	4q35	264900	F11	2160	Factor XI deficiency, autosomal dominant, 612416 (3); Factor XI deficiency, autosomal recessive, 612416 (3)
5	218308	264815	5p15	600857	SDHA	6389	Cardiomyopathy, dilated, 1GG, 613642 (3), Autosomal recessive; Leigh syndrome, 256000 (3), Autosomal recessive, Mitochondrial; Paragangliomas 5, 614165 (3), Autosomal dominant; Mitochondrial respiratory chain complex II deficiency, 252011 (3), Autosomal recessive
5	1253166	1295067	5p15.33	187270	TERT	7015	{Melanoma, cutaneous malignant, 9}, 615134 (3); {Pulmonary fibrosis and/or bone marrow failure, telomere-related, 1}, 614742 (3), Autosomal dominant; {Leukemia, acute myeloid}, 601626 (3), Autosomal dominant, Somatic mutation; {Dyskeratosis congenita, autosomal recessive 4}, 613989 (3), Autosomal dominant, Autosomal recessive; {Dyskeratosis congenita, autosomal dominant 2}, 613989 (3), Autosomal …
5	7851185	7901123	5p15.3-p15.2	602568	MTRR	4552	{Neural tube defects, folate-sensitive, susceptibility to}, 601634 (3), Autosomal recessive; Homocystinuria-megaloblastic anemia, cbl E type, 236270 (3), Autosomal recessive
5	13690327	14011828	5p15-p14	603335	DNAH5	1767	Ciliary dyskinesia, primary, 3, with or without situs inversus, 608644 (3)
5	14704799	14871777	5p15.2-p14.1	605145	ANKH	56172	Craniometaphyseal dysplasia, 123000 (3), Autosomal dominant; Chondrocalcinosis 2, 118600 (3), Autosomal dominant
5	33944622	33984692	5p13.3	606202	SLC45A2	51151	[Skin/hair/eye pigmentation 5, dark/fair skin], 227240 (3), Autosomal recessive; [Skin/hair/eye pigmentation 5, black/nonblack hair], 227240 (3), Autosomal recessive; Albinism, oculocutaneous, type IV, 606574 (3), Autosomal recessive; [Skin/hair/eye pigmentation 5, dark/light eyes], 227240 (3), Autosomal recessive
5	33986164	34008049	5p13.2-q11.1	604489	AMACR	23600	Bile acid synthesis defect, congenital, 4, 214950 (3), Autosomal recessive; Alpha-methylacyl-CoA racemase deficiency, 614307 (3), Autosomal recessive
5	35856890	35879602	5p13	146661	IL7R	3575	Severe combined immunodeficiency, T-cell negative, B-cell/natural killer cell-positive type, 608971 (3), Autosomal recessive
5	36192588	36242278	5p13.2	615787	NADK2	133686	2,4-dienoyl-CoA reductase deficiency, 616034 (3), Autosomal recessive
5	37063927	37249498	5p13.2	614571	CPLANE1	65250	Joubert syndrome 17, 614615 (3), Autosomal recessive; Orofaciodigital syndrome VI, 277170 (3), Autosomal recessive
5	38474667	38606289	5p13.1	151443	LIFR	3977	Stuve-Wiedemann syndrome/Schwartz-Jampel type 2 syndrome, 601559 (3), Autosomal recessive
5	39105251	39274499	5p13.1	602731	FYB1	2533	Thrombocytopenia 3, 273900 (3), Autosomal recessive
5	42423438	42721877	5p13-p12	600946	GHR	2690	{Hypercholesterolemia, familial, modifier of}, 143890 (3), Autosomal dominant, Autosomal recessive; Increased responsiveness to growth hormone, 604271 (3), Autosomal dominant; Laron dwarfism, 262500 (3), Autosomal recessive; Growth hormone insensitivity, partial, 604271 (3), Autosomal dominant
5	53095678	53109756	5q11	603708	MOCS2	4338	Molybdenum cofactor deficiency B, 252160 (3), Autosomal recessive
5	55935094	55994962	5q11	600694	IL6ST	3572	Hyper-IgE recurrent infection syndrome 4, autosomal recessive, 618523 (3), Autosomal recessive
5	60866453	60945069	5q12	609412	ERCC8	1161	Cockayne syndrome, type A, 216400 (3), Autosomal recessive; UV-sensitive syndrome 2, 614621 (3), Autosomal recessive
5	70924940	70953014	5q12.2-q13.3	600354	SMN1	6606	Spinal muscular atrophy-2, 253550 (3), Autosomal recessive; Spinal muscular atrophy-3, 253400 (3), Autosomal recessive; Spinal muscular atrophy-1, 253300 (3), Autosomal recessive; Spinal muscular atrophy-4, 271150 (3), Autosomal recessive
5	71587339	71658705	5q12-q13	609014	MCCC2	64087	3-Methylcrotonyl-CoA carboxylase 2 deficiency, 210210 (3), Autosomal recessive
5	74640022	74721287	5q13	606873	HEXB	3074	Sandhoff disease, infantile, juvenile, and adult forms, 268800 (3), Autosomal recessive
5	78000521	78294703	5q14.1	603401	AP3B1	8546	Hermansky-Pudlak syndrome 2, 608233 (3), Autosomal recessive
5	78777208	78986086	5q11-q13	611542	ARSB	411	Mucopolysaccharidosis type VI (Maroteaux-Lamy), 253200 (3), Autosomal recessive
5	119452496	119542331	5q23.1	601860	HSD17B4	3295	D-bifunctional protein deficiency, 261515 (3), Autosomal recessive; Perrault syndrome 1, 233400 (3), Autosomal recessive
5	126541840	126595218	5q31	107323	ALDH7A1	501	Epilepsy, pyridoxine-dependent, 266100 (3), Autosomal recessive
5	132369703	132395613	5q31.1	603377	SLC22A5	6584	Carnitine deficiency, systemic primary, 212140 (3), Autosomal recessive
5	138553755	138575400	5q31.2	600548	HSPA9	3313	Even-plus syndrome, 616854 (3), Autosomal recessive; Anemia, sideroblastic, 4, 182170 (3), Autosomal dominant
5	139274100	139331676	5q31.2	164015	MATR3	9782	Amyotrophic lateral sclerosis 21, 606070 (3), Autosomal dominant
5	140673904	140691369	5q31.3	142810	HARS1	3035	Charcot-Marie-Tooth disease, axonal, type 2W, 616625 (3), Autosomal dominant; Usher syndrome type 3B, 614504 (3), Autosomal recessive
5	142310429	142325020	5q31.3	607984	SPRY4	81848	Hypogonadotropic hypogonadism 17 with or without anosmia, 615266 (3), Autosomal dominant
5	148063979	148137381	5q32	605010	SPINK5	11005	Netherton syndrome, 256500 (3), Autosomal recessive
5	148982149	149063061	5q32	608206	SH3TC2	79628	Charcot-Marie-Tooth disease, type 4C, 601596 (3), Autosomal recessive; Mononeuropathy of the median nerve, mild, 613353 (3), Autosomal dominant
5	149857952	149944792	5q31.2-q34	180071	PDE6A	5145	Retinitis pigmentosa 43, 613810 (3)
5	149960757	149987399	5q32-q33.1	606718	SLC26A2	1836	De la Chapelle dysplasia, 256050 (3), Autosomal recessive; Atelosteogenesis, type II, 256050 (3), Autosomal recessive; Diastrophic dysplasia, broad bone-platyspondylic variant, 222600 (3), Autosomal recessive; Diastrophic dysplasia, 222600 (3), Autosomal recessive; Achondrogenesis Ib, 600972 (3), Autosomal recessive; Epiphyseal dysplasia, multiple, 4, 226900 (3), Autosomal recessive
5	151253184	151270439	5q31.3-q33.1	613109	GM2A	2760	GM2-gangliosidosis, AB variant, 272750 (3), Autosomal recessive
5	151661095	151686914	5q31.3-q32	182120	SPARC	6678	Osteogenesis imperfecta, type XVII, 616507 (3), Autosomal recessive
5	155728635	156767787	5q33	601411	SGCD	6444	Cardiomyopathy, dilated, 1L, 606685 (3); Muscular dystrophy, limb-girdle, autosomal recessive 6, 601287 (3), Autosomal recessive
5	173232108	173235320	5q34	600584	NKX2-5	1482	Atrial septal defect 7, with or without AV conduction defects, 108900 (3), Autosomal dominant; Ventricular septal defect 3, 614432 (3), Autosomal dominant; Hypoplastic left heart syndrome 2, 614435 (3), Autosomal dominant; Conotruncal heart malformations, variable, 217095 (3); Tetralogy of Fallot, 187500 (3), Autosomal dominant; Hypothyroidism, congenital nongoitrous, 5, 225250 (3), Autosomal dom…
5	177992234	177996241	5q	601538	PROP1	5626	Pituitary hormone deficiency, combined, 2, 262600 (3), Autosomal recessive
5	178149462	178153884	5q35.3	606470	NHP2	55651	Dyskeratosis congenita, autosomal recessive 2, 613987 (3), Autosomal recessive
5	179110852	179345460	5q23	604539	ADAMTS2	9509	Ehlers-Danlos syndrome, dermatosparaxis type, 225410 (3), Autosomal recessive
5	179806392	179838077	5q35	601530	SQSTM1	8878	Frontotemporal dementia and/or amyotrophic lateral sclerosis 3, 616437 (3), Autosomal dominant; Neurodegeneration with ataxia, dystonia, and gaze palsy, childhood-onset, 617145 (3), Autosomal recessive; Myopathy, distal, with rimmed vacuoles, 617158 (3), Autosomal dominant; Paget disease of bone 3, 167250 (3), Autosomal dominant
6	5261006	5771582	6p25.1	611592	FARS2	10667	Spastic paraplegia 77, autosomal recessive, 617046 (3), Autosomal recessive; Combined oxidative phosphorylation deficiency 14, 614946 (3), Autosomal recessive
6	7541670	7586713	6p24	125647	DSP	1832	Keratosis palmoplantaris striata II, 612908 (3), Autosomal dominant; Arrhythmogenic right ventricular dysplasia 8, 607450 (3), Autosomal dominant; Epidermolysis bullosa, lethal acantholytic, 609638 (3), Autosomal recessive; Cardiomyopathy, dilated, with woolly hair and keratoderma, 605676 (3), Autosomal recessive; Skin fragility-woolly hair syndrome, 607655 (3), Autosomal recessive; Dilated cardi…
6	10762722	10838953	6p24.2	154235	MAK	4117	Retinitis pigmentosa 62, 614181 (3), Autosomal recessive
6	26087346	26098342	6p21.3	613609	HFE	3077	{Porphyria variegata, susceptibility to}, 176200 (3), Autosomal dominant; {Microvascular complications of diabetes 7}, 612635 (3); {Porphyria cutanea tarda, susceptibility to}, 176100 (3), Autosomal dominant, Autosomal recessive; [Transferrin serum level QTL2], 614193 (3); {Alzheimer disease, susceptibility to}, 104300 (3), Autosomal dominant; Hemochromatosis, 235200 (3), Autosomal recessive
6	31857658	31862820	6p21.3	608272	NEU1	4758	Sialidosis, type II, 256550 (3), Autosomal recessive; Sialidosis, type I, 256550 (3), Autosomal recessive
6	31946094	31952083	6p21.3	138470	CFB	629	?Complement factor B deficiency, 615561 (3), Autosomal recessive; {Macular degeneration, age-related, 14, reduced risk of}, 615489 (3); {Hemolytic uremic syndrome, atypical, susceptibility to, 4}, 612924 (3), Autosomal dominant
6	32038414	32041643	6p21.3	613815	CYP21A2	1589	Adrenal hyperplasia, congenital, due to 21-hydroxylase deficiency, 201910 (3), Autosomal recessive; Hyperandrogenism, nonclassic type, due to 21-hydroxylase deficiency, 201910 (3), Autosomal recessive
6	32041152	32109337	6p21.3	600985	TNXB	7148	Ehlers-Danlos syndrome, classic-like, 1, 606408 (3), Autosomal recessive; Vesicoureteral reflux 8, 615963 (3), Autosomal dominant
6	34417453	34426068	6p	603632	RPS10	6204	Diamond-Blackfan anemia 9, 613308 (3), Autosomal dominant
6	35452337	35467105	6p22-p21	613976	FANCE	2178	Fanconi anemia, complementation group E, 600901 (3), Autosomal recessive
6	35497873	35512895	6p21.3	602280	TULP1	7287	Retinitis pigmentosa 14, 600132 (3), Autosomal recessive; Leber congenital amaurosis 15, 613843 (3), Autosomal recessive
6	39904169	39934461	6p21.3	603707	MOCS1	4337	Molybdenum cofactor deficiency A, 252150 (3), Autosomal recessive
6	42183283	42194955	6p21.1	602275	GUCA1B	2979	Retinitis pigmentosa 48, 613827 (3)
6	42694508	42723038	6p21.1-cen	179605	PRPH2	5961	Macular dystrophy, patterned, 1, 169150 (3), Autosomal dominant; Retinitis punctata albescens, 136880 (3), Autosomal dominant, Autosomal recessive; Choroidal dystrophy, central areolar 2, 613105 (3), Autosomal dominant; Retinitis pigmentosa 7 and digenic form, 608133 (3), Autosomal dominant, Autosomal recessive; Leber congenital amaurosis 18, 608133 (3), Autosomal dominant, Autosomal recessive; M…
6	42960753	42963879	6p12	606628	GNMT	27232	Glycine N-methyltransferase deficiency, 606664 (3), Autosomal recessive
6	42963864	42980223	6p21.1	601498	PEX6	5190	Peroxisome biogenesis disorder 4B, 614863 (3), Autosomal dominant, Autosomal recessive; Heimler syndrome 2, 616617 (3), Autosomal recessive; Peroxisome biogenesis disorder 4A (Zellweger), 614862 (3), Autosomal recessive
6	49430359	49463297	6p21	609058	MMUT	4594	Methylmalonic aciduria, mut(0) type, 251000 (3), Autosomal recessive
6	51614684	52087624	6p12.3-p12.2	606702	PKHD1	5314	Polycystic kidney disease 4, with or without hepatic disease, 263200 (3), Autosomal recessive
6	56457995	56954829	6p12-p11	113810	DST	667	?Neuropathy, hereditary sensory and autonomic, type VI, 614653 (3), Autosomal recessive; Epidermolysis bullosa simplex, autosomal recessive 2, 615425 (3), Autosomal recessive
6	57186991	57222306	6p11	606144	RAB23	51715	Carpenter syndrome, 201000 (3), Autosomal recessive
6	63719979	65707225	6q12	612424	EYS	346007	Retinitis pigmentosa 25, 602772 (3), Autosomal recessive
6	69674009	69797009	6q13	612625	LMBRD1	55788	Methylmalonic aciduria and homocystinuria, cblF type, 277380 (3), Autosomal recessive
6	70215060	70303083	6q13	120210	COL9A1	1297	?Epiphyseal dysplasia, multiple, 6, 614135 (3), Autosomal dominant; Stickler syndrome, type IV, 614134 (3)
6	73593378	73653991	6q14-q15	604322	SLC17A5	26503	Sialic acid storage disorder, infantile, 269920 (3), Autosomal recessive; Salla disease, 604369 (3), Autosomal recessive
6	79484990	79537429	6q14.1	611408	LCA5	167691	Leber congenital amaurosis 5, 604537 (3), Autosomal recessive
6	79914813	79947552	6q14	605512	ELOVL4	6785	Spinocerebellar ataxia 34, 133190 (3), Autosomal dominant; Stargardt disease 3, 600110 (3), Autosomal dominant; Ichthyosis, spastic quadriplegia, and mental retardation, 614457 (3), Autosomal recessive
6	80106609	80469087	6q14	248611	BCKDHB	594	Maple syrup urine disease, type Ib, 248600 (3), Autosomal recessive
6	81745729	81752680	6q14	611357	TENT5A	55603	Osteogenesis imperfecta, type XVIII, 617952 (3), Autosomal recessive
6	87472973	87512335	6q15	605634	SLC35A1	10559	Congenital disorder of glycosylation, type IIf, 603585 (3), Autosomal recessive
6	87513937	87589995	6q16.1	611524	RARS2	57038	Pontocerebellar hypoplasia, type 6, 611523 (3), Autosomal recessive
6	105096821	105137156	6q21	604577	BVES	11149	Muscular dystrophy, limb-girdle, autosomal recessive 25, 616812 (3), Autosomal recessive
6	108041408	108074740	6q21	607649	OSTM1	28962	Osteopetrosis, autosomal recessive 5, 259720 (3), Autosomal recessive
6	109691295	109825430	6q21	609390	FIG4	9896	Yunis-Varon syndrome, 216340 (3), Autosomal recessive; ?Polymicrogyria, bilateral temporooccipital, 612691 (3), Autosomal recessive; Charcot-Marie-Tooth disease, type 4J, 611228 (3), Autosomal recessive; Amyotrophic lateral sclerosis 11, 612577 (3), Autosomal dominant
6	112107930	112254721	6q21	600133	LAMA4	3910	Cardiomyopathy, dilated, 1JJ, 615235 (3), Autosomal dominant
6	118548295	118561715	6q22.1	172405	PLN	5350	Cardiomyopathy, hypertrophic, 18, 613874 (3), Autosomal dominant; Cardiomyopathy, dilated, 1P, 609909 (3)
6	121435645	121449726	5q22.31	121014	GJA1	2697	Erythrokeratodermia variabilis et progressiva 3, 617525 (3), Autosomal dominant; Craniometaphyseal dysplasia, autosomal recessive, 218400 (3), Autosomal recessive; Atrioventricular septal defect 3, 600309 (3), Autosomal dominant; Oculodentodigital dysplasia, 164200 (3), Autosomal dominant; Syndactyly, type III, 186100 (3), Autosomal dominant; Oculodentodigital dysplasia, autosomal recessive, 2578…
6	123216338	123636949	6q22-q23	603283	TRDN	10345	Ventricular tachycardia, catecholaminergic polymorphic, 5, with or without muscle weakness, 615441 (3), Autosomal recessive
6	128883137	129516565	6q22-q23	156225	LAMA2	3908	Muscular dystrophy, limb-girdle, autosomal recessive 23, 618138 (3), Autosomal recessive; Muscular dystrophy, congenital, merosin deficient or partially deficient, 607855 (3), Autosomal recessive
6	131573225	131584328	6q23	608313	ARG1	383	Argininemia, 207800 (3), Autosomal recessive
6	131808019	131895154	6q22-q23	173335	ENPP1	5167	Hypophosphatemic rickets, autosomal recessive, 2, 613312 (3), Autosomal recessive; Cole disease, 615522 (3), Autosomal dominant; {Obesity, susceptibility to}, 601665 (3), Autosomal dominant, Autosomal recessive, Multifactorial; Arterial calcification, generalized, of infancy, 1, 208000 (3), Autosomal recessive; {Diabetes mellitus, non-insulin-dependent, susceptibility to}, 125853 (3), Autosomal d…
6	133240339	133532127	6q23	603550	EYA4	2070	Deafness, autosomal dominant 10, 601316 (3), Autosomal dominant; ?Cardiomyopathy, dilated, 1J, 605362 (3), Autosomal dominant
6	135283531	135497770	6q23.3	608894	AHI1	54806	Joubert syndrome 3, 608629 (3), Autosomal recessive
6	136821682	136913933	6q23.3	601757	PEX7	5191	Peroxisome biogenesis disorder 9B, 614879 (3), Autosomal recessive; Rhizomelic chondrodysplasia punctata, type 1, 215100 (3), Autosomal recessive
6	144140043	144191938	6q24	605014	STX11	8676	Hemophagocytic lymphohistiocytosis, familial, 4, 603552 (3), Autosomal recessive
6	150368853	150405968	6q24-q25	612025	IYD	389434	Thyroid dyshormonogenesis 4, 274800 (3), Autosomal recessive
7	4775622	4794396	7p22.1	613653	AP5Z1	9907	Spastic paraplegia 48, autosomal recessive, 613647 (3), Autosomal recessive
7	16087524	16421537	7p21.2	614631	CRPPA	729920	Muscular dystrophy-dystroglycanopathy (limb-girdle), type C, 7, 616052 (3), Autosomal recessive; Muscular dystrophy-dystroglycanopathy (congenital with brain and eye anomalies), type A, 7, 614643 (3), Autosomal recessive
7	17298651	17346146	7p15	600253	AHR	196	?Retinitis pigmentosa 85, 618345 (3), Autosomal recessive
7	23105784	23177913	7p15.3	611119	KLHL7	55975	Retinitis pigmentosa 42, 612943 (3), Autosomal dominant; PERCHING syndrome, 617055 (3), Autosomal recessive
7	25118655	25125259	7p15.2	123970	CYCS	54205	Thrombocytopenia 4, 612004 (3), Autosomal dominant
7	26291861	26374382	7p15.2	614780	SNX10	29887	Osteopetrosis, autosomal recessive 8, 615085 (3), Autosomal recessive
7	27181156	27185231	7p15-p14.2	142958	HOXA11	3207	Radioulnar synostosis with amegakaryocytic thrombocytopenia 1, 605432 (3), Autosomal dominant
7	30594734	30634032	7p15	600287	GARS1	2617	Charcot-Marie-Tooth disease, type 2D, 601472 (3), Autosomal dominant; Spinal muscular atrophy, infantile, James type, 619042 (3), Autosomal dominant; Neuronopathy, distal hereditary motor, type VA, 600794 (3), Autosomal dominant
7	30963952	30979527	7p15-p14	139191	GHRHR	2692	Growth hormone deficiency, isolated, type IV, 618157 (3), Autosomal recessive
7	33094796	33109403	7p14.2	607331	RP9	6100	?Retinitis pigmentosa 9, 180104 (3), Autosomal dominant
7	33129243	33637237	7p14	607968	BBS9	27241	Bardet-Biedl syndrome 9, 615986 (3), Autosomal recessive
7	44062726	44065566	7p13-p12.3	612931	PGAM2	5224	Glycogen storage disease X, 261670 (3), Autosomal recessive
7	44143212	44189438	7p15-p13	138079	GCK	2645	Diabetes mellitus, noninsulin-dependent, late onset, 125853 (3), Autosomal dominant; MODY, type II, 125851 (3), Autosomal dominant; Diabetes mellitus, permanent neonatal 1, 606176 (3), Autosomal recessive; Hyperinsulinemic hypoglycemia, familial, 3, 602485 (3), Autosomal dominant
7	65960683	65982229	7q21.11	611499	GUSB	2990	Mucopolysaccharidosis VII, 253220 (3), Autosomal recessive
7	66075818	66093575	7cen-q11.2	608310	ASL	435	Argininosuccinic aciduria, 207900 (3), Autosomal recessive
7	66628880	66643228	7q11.21	611725	KCTD7	154881	Epilepsy, progressive myoclonic 3, with or without intracellular inclusions, 611726 (3), Autosomal recessive
7	66987679	66995585	7q11	607444	SBDS	51119	{Aplastic anemia, susceptibility to}, 609135 (3); Shwachman-Diamond syndrome, 260400 (3), Autosomal recessive
7	74773961	74789375	7q11.23	608512	NCF1	653361	Chronic granulomatous disease 1, autosomal recessive, 233700 (3), Autosomal recessive
7	75915154	75986854	7q11.2	124015	POR	5447	Disordered steroidogenesis due to cytochrome P450 oxidoreductase, 613571 (3); Antley-Bixler syndrome with genital anomalies and disordered steroidogenesis, 201750 (3), Autosomal recessive
7	76302672	76304291	7q11.23	602195	HSPB1	3315	Neuronopathy, distal hereditary motor, type IIB, 608634 (3), Autosomal dominant; Charcot-Marie-Tooth disease, axonal, type 2F, 606595 (3), Autosomal dominant
7	83955776	84515188	7q21.11	603961	SEMA3A	10371	{Hypogonadotropic hypogonadism 16 with or without anosmia}, 614897 (3), Autosomal dominant
7	87398987	87476721	7q21.1	171060	ABCB4	5244	Gallbladder disease 1, 600803 (3), Autosomal dominant, Autosomal recessive; Cholestasis, intrahepatic, of pregnancy, 3, 614972 (3), Autosomal dominant, Autosomal recessive; Cholestasis, progressive familial intrahepatic 3, 602347 (3), Autosomal recessive
7	91940861	92112907	7q21-q22	604001	AKAP9	10142	?Long QT syndrome 11, 611820 (3), Autosomal dominant
7	92447447	92494630	7q21.2	614518	GATAD1	57798	?Cardiomyopathy, dilated, 2B, 614672 (3), Autosomal recessive
7	92487022	92528519	7q21-q22	602136	PEX1	5189	Heimler syndrome 1, 234580 (3), Autosomal recessive; Peroxisome biogenesis disorder 1B (NALD/IRD), 601539 (3), Autosomal recessive; Peroxisome biogenesis disorder 1A (Zellweger), 214100 (3), Autosomal recessive
7	93099517	93117978	7q21	610456	SAMD9	54809	MIRAGE syndrome, 617053 (3), Autosomal dominant; Tumoral calcinosis, familial, normophosphatemic, 610455 (3), Autosomal recessive; Monosomy 7 myelodysplasia and leukemia syndrome 2, 619041 (3), Autosomal dominant
7	94394894	94431226	7q22.1	120160	COL1A2	1278	Combined osteogenesis imperfecta and Ehlers-Danlos syndrome 2, 619120 (3), Autosomal dominant; {Osteoporosis, postmenopausal}, 166710 (3), Autosomal dominant; Ehlers-Danlos syndrome, cardiac valvular type, 225320 (3), Autosomal recessive; Ehlers-Danlos syndrome, arthrochalasia type, 2, 617821 (3), Autosomal dominant; Osteogenesis imperfecta, type II, 166210 (3), Autosomal dominant; Osteogenesis i…
7	96120219	96322126	7q21.3	603859	SLC25A13	10165	Citrullinemia, adult-onset type II, 603471 (3), Autosomal recessive; Citrullinemia, type II, neonatal-onset, 605814 (3), Autosomal recessive
7	97851676	97928440	7q21-q31	108370	ASNS	440	Asparagine synthetase deficiency, 615574 (3), Autosomal recessive
7	100101412	100109038	7q22.1	602296	AP4M1	9179	Spastic paraplegia 50, autosomal recessive, 612936 (3), Autosomal recessive
7	100620419	100641551	7q22	604720	TFR2	7036	Hemochromatosis, type 3, 604250 (3), Autosomal recessive
7	100720467	100723699	7q21	133170	EPO	2056	Erythrocytosis, familial, 5, 617907 (3), Autosomal dominant; {Microvascular complications of diabetes 2}, 612623 (3); ?Diamond-Blackfan anemia-like, 617911 (3), Autosomal recessive
7	101154475	101161275	7q22.1	603531	AP1S1	1174	MEDNIK syndrome, 609313 (3), Autosomal recessive
7	107660827	107717808	7q31	605646	SLC26A4	5172	Deafness, autosomal recessive 4, with enlarged vestibular aqueduct, 600791 (3), Autosomal recessive; Pendred syndrome, 274600 (3), Autosomal recessive
7	107765468	107803222	7q22-q31.1	126650	SLC26A3	1811	Diarrhea 1, secretory chloride, congenital, 214700 (3), Autosomal recessive
7	107891106	107921197	7q31-q32	238331	DLD	1738	Dihydrolipoamide dehydrogenase deficiency, 246900 (3), Autosomal recessive
7	116525008	116561184	7q31.1	601047	CAV1	857	Lipodystrophy, familial partial, type 7, 606721 (3), Autosomal dominant; ?Lipodystrophy, congenital generalized, type 3, 612526 (3), Autosomal recessive; Pulmonary hypertension, primary, 3, 615343 (3), Autosomal dominant
7	117480024	117668664	7q31.2	602421	CFTR	1080	{Bronchiectasis with or without elevated sweat chloride 1, modifier of}, 211400 (3), Autosomal dominant; Sweat chloride elevation without CF (3); {Hypertrypsinemia, neonatal} (3); Cystic fibrosis, 219700 (3), Autosomal recessive; Congenital bilateral absence of vas deferens, 277180 (3), Autosomal recessive; {Pancreatitis, hereditary}, 167800 (3), Autosomal dominant
7	122300938	122311854	7q31.32	613301	FEZF1	389549	Hypogonadotropic hypogonadism 22, with or without anosmia, 616030 (3), Autosomal recessive
7	128392276	128409988	7q31.3-q32	146690	IMPDH1	3614	Leber congenital amaurosis 11, 613837 (3), Autosomal dominant; Retinitis pigmentosa 10, 180105 (3), Autosomal dominant
7	128830405	128859271	7q32	102565	FLNC	2318	Cardiomyopathy, familial hypertrophic, 26, 617047 (3), Autosomal dominant; Myopathy, myofibrillar, 5, 609524 (3), Autosomal dominant; Cardiomyopathy, familial restrictive 5, 617047 (3), Autosomal dominant; Myopathy, distal, 4, 614065 (3), Autosomal dominant
7	130393770	130441056	7q32	610523	CEP41	95681	Joubert syndrome 15, 614464 (3), Autosomal recessive
7	138076458	138118304	7q32-q33	604741	AKR1D1	6718	Bile acid synthesis defect, congenital, 2, 235555 (3), Autosomal recessive
7	138831376	138981625	7q34	613344	KIAA1549	57670	Retinitis pigmentosa 86, 618613 (3), Autosomal recessive
7	139778241	140020292	7q34	274180	TBXAS1	6916	Ghosal hematodiaphyseal syndrome, 231095 (3), Autosomal recessive
7	140713327	140924928	7q34	164757	BRAF	673	Nonsmall cell lung cancer, somatic (3); Melanoma, malignant, somatic (3); Noonan syndrome 7, 613706 (3), Autosomal dominant; Cardiofaciocutaneous syndrome, 115150 (3), Autosomal dominant; Colorectal cancer, somatic (3); Adenocarcinoma of lung, somatic, 211980 (3); LEOPARD syndrome 3, 613707 (3), Autosomal dominant
7	143316110	143352082	7q35	118425	CLCN1	1180	Myotonia congenita, dominant, 160800 (3), Autosomal dominant; Myotonia levior, recessive (3); Myotonia congenita, recessive, 255700 (3), Autosomal recessive
7	150944955	150978320	7q35-q36	152427	KCNH2	3757	{Long QT syndrome 2, acquired, susceptibility to}, 613688 (3), Autosomal dominant; Long QT syndrome 2, 613688 (3), Autosomal dominant; Short QT syndrome 1, 609620 (3)
7	151556123	151877114	7q36	602743	PRKAG2	51422	Glycogen storage disease of heart, lethal congenital, 261740 (3), Autosomal dominant; Wolff-Parkinson-White syndrome, 194200 (3), Autosomal dominant; Cardiomyopathy, hypertrophic 6, 600858 (3), Autosomal dominant
7	152644775	152676140	7q36.1	600375	XRCC2	7516	Spermatogenic failure, 619145 (3); ?Premature ovarian failure 17, 619146 (3); ?Fanconi anemia, complementation group U, 617247 (3), Autosomal recessive
8	1755777	1786569	8p23	607837	CLN8	2055	Ceroid lipofuscinosis, neuronal, 8, 600143 (3), Autosomal recessive; Ceroid lipofuscinosis, neuronal, 8, Northern epilepsy variant, 610003 (3), Autosomal recessive
8	6406614	6648507	8p23	607117	MCPH1	79648	Microcephaly 1, primary, autosomal recessive, 251200 (3), Autosomal recessive
8	17246902	17333454	8p23-p21	609927	VPS37A	137492	Spastic paraplegia 53, autosomal recessive, 614898 (3), Autosomal recessive
8	19939252	19967258	8p22	609708	LPL	4023	Lipoprotein lipase deficiency, 238600 (3), Autosomal recessive; [High density lipoprotein cholesterol level QTL 11], 238600 (3), Autosomal recessive; Combined hyperlipidemia, familial, 144250 (3), Autosomal dominant
8	22039707	22048808	8p21.3	603725	FGF17	8822	Hypogonadotropic hypogonadism 20 with or without anosmia, 615270 (3), Autosomal dominant
8	22157382	22164478	8p21	178620	SFTPC	6440	Surfactant metabolism dysfunction, pulmonary, 2, 610913 (3), Autosomal dominant
8	22165371	22212325	8p21	112264	BMP1	649	Osteogenesis imperfecta, type XIII, 614856 (3), Autosomal recessive
8	24950954	24956611	8p21	162280	NEFL	4747	Charcot-Marie-Tooth disease, type 1F, 607734 (3), Autosomal dominant, Autosomal recessive; Charcot-Marie-Tooth disease, dominant intermediate G, 617882 (3), Autosomal dominant; Charcot-Marie-Tooth disease, type 2E, 607684 (3), Autosomal dominant
8	25419257	25425039	8p21-p11.2	152760	GNRH1	2796	?Hypogonadotropic hypogonadism 12 with or without anosmia, 614841 (3), Autosomal recessive
8	37736626	37758421	8p11.2	611605	ERLIN2	11160	Spastic paraplegia 18, autosomal recessive, 611225 (3), Autosomal recessive
8	38142699	38150951	8p11.2	600617	STAR	6770	Lipoid adrenal hyperplasia, 201710 (3), Autosomal recessive
8	38231584	38273921	8p11.23	615003	DDHD2	23259	Spastic paraplegia 54, autosomal recessive, 615033 (3), Autosomal recessive
8	38411142	38468634	8p11.2-p11.1	136350	FGFR1	2260	Pfeiffer syndrome, 101600 (3), Autosomal dominant; Jackson-Weiss syndrome, 123150 (3), Autosomal dominant; Trigonocephaly 1, 190440 (3), Autosomal dominant; Hypogonadotropic hypogonadism 2 with or without anosmia, 147950 (3), Autosomal dominant; Hartsfield syndrome, 615465 (3), Autosomal dominant; Osteoglophonic dysplasia, 166250 (3), Autosomal dominant; Encephalocraniocutaneous lipomatosis, soma…
8	43140448	43202854	8p11.1	610453	HGSNAT	138050	Retinitis pigmentosa 73, 616544 (3), Autosomal recessive; Mucopolysaccharidosis type IIIC (Sanfilippo C), 252930 (3), Autosomal recessive
8	47773110	47960135	8q11	600899	PRKDC	5591	Immunodeficiency 26, with or without neurologic abnormalities, 615966 (3), Autosomal recessive
8	54509447	54871719	8q11-q13	603937	RP1	6101	Retinitis pigmentosa 1, 180100 (3), Autosomal dominant, Autosomal recessive
8	60678739	60868027	8q12.1	608892	CHD7	55636	Hypogonadotropic hypogonadism 5 with or without anosmia, 612370 (3), Autosomal dominant; CHARGE syndrome, 214800 (3), Autosomal dominant
8	63059487	63086522	8q13.1-q13.3	600415	TTPA	7274	Ataxia with isolated vitamin E deficiency, 277460 (3), Autosomal recessive
8	64586574	64798736	8q21.3	603711	CYP7B1	9420	Spastic paraplegia 5A, autosomal recessive, 270800 (3), Autosomal recessive; Bile acid synthesis defect, congenital, 3, 613812 (3), Autosomal recessive
8	67062416	67198002	8q13.2	611654	CSPP1	79848	Joubert syndrome 21, 615636 (3), Autosomal recessive
8	74234699	74321539	8q21	605266	JPH1	56704	?Charcot-Marie-Tooth disease, axonal, autosomal dominant, type 2K, 607831 (3), Autosomal dominant, Autosomal recessive
8	74350402	74488871	8q21.11	606598	GDAP1	54332	Charcot-Marie-Tooth disease, recessive intermediate, A, 608340 (3), Autosomal recessive; Charcot-Marie-Tooth disease, type 4A, 214400 (3), Autosomal recessive; Charcot-Marie-Tooth disease, axonal, type 2K, 607831 (3), Autosomal dominant, Autosomal recessive; Charcot-Marie-Tooth disease, axonal, with vocal cord paresis, 607706 (3), Autosomal recessive
8	76980257	77001043	8q21.1	170993	PEX2	5828	Peroxisome biogenesis disorder 5A (Zellweger), 614866 (3), Autosomal recessive; Peroxisome biogenesis disorder 5B, 614867 (3), Autosomal recessive
8	81440325	81447438	8q21.3-q22.1	170715	PMP2	5375	Charcot-Marie-Tooth disease, demyelinating, type 1G, 618279 (3), Autosomal dominant
8	85464006	85481492	8q22	611492	CA2	760	Osteopetrosis, autosomal recessive 3, with renal tubular acidosis, 259730 (3), Autosomal recessive
8	86573607	86743633	8q21-q22	605080	CNGB3	54714	Achromatopsia 3, 262300 (3), Autosomal recessive
8	89933330	89984697	8q21	602667	NBN	4683	Leukemia, acute lymphoblastic, 613065 (3); Nijmegen breakage syndrome, 251260 (3), Autosomal recessive; Aplastic anemia, 609135 (3)
8	93754843	93832652	8q21.13-q22.1	609884	TMEM67	91147	Meckel syndrome 3, 607361 (3), Autosomal recessive; COACH syndrome 1, 216360 (3), Autosomal recessive; ?RHYNS syndrome, 602152 (3), Autosomal recessive; Nephronophthisis 11, 613550 (3), Autosomal recessive; {Bardet-Biedl syndrome 14, modifier of}, 615991 (3), Autosomal recessive; Joubert syndrome 6, 610688 (3), Autosomal recessive
8	94895798	95118495	8q22.1	612392	NDUFAF6	137682	Fanconi renotubular syndrome 5, 618913 (3), Autosomal recessive; Mitochondrial complex I deficiency, nuclear type 17, 618239 (3), Autosomal recessive
8	95244912	95269200	8q22.1	614477	C8orf37	157657	Retinitis pigmentosa 64, 614500 (3), Autosomal recessive; Bardet-Biedl syndrome 21, 617406 (3), Autosomal recessive; Cone-rod dystrophy 16, 614500 (3), Autosomal recessive
8	96261901	96336994	8q22	612792	PTDSS1	9791	Lenz-Majewski hyperostotic dwarfism, 151050 (3), Autosomal dominant
8	99013273	99877579	8q22-q23	607817	VPS13B	157680	Cohen syndrome, 216550 (3), Autosomal recessive
8	109086584	109121564	8q23	188545	TRHR	7201	Hypothyroidism, congenital, nongoitrous, 7, 618573 (3), Autosomal recessive
8	118923556	118951884	8q24	602643	TNFRSF11B	4982	Paget disease of bone 5, juvenile-onset, 239000 (3), Autosomal recessive
8	132866942	133134901	8q24.2-q24.3	188450	TG	7038	{Autoimmune thyroid disease, susceptibility to, 3}, 608175 (3); Thyroid dyshormonogenesis 3, 274700 (3), Autosomal recessive
8	133237174	133297251	8q24.3	605262	NDRG1	10397	Charcot-Marie-Tooth disease, type 4D, 601455 (3), Autosomal recessive
8	142872356	142879824	8q21	610613	CYP11B1	1584	Adrenal hyperplasia, congenital, due to 11-beta-hydroxylase deficiency, 202010 (3), Autosomal recessive; Aldosteronism, glucocorticoid-remediable, 103900 (3), Autosomal dominant
8	142910558	142917842	8q21	124080	CYP11B2	1585	Aldosterone to renin ratio raised (3); Hypoaldosteronism, congenital, due to CMO II deficiency, 610600 (3), Autosomal recessive; {Low renin hypertension, susceptibility to} (3); Hypoaldosteronism, congenital, due to CMO I deficiency, 203400 (3), Autosomal recessive
8	143915152	143976799	8q24	601282	PLEC	5339	Muscular dystrophy, limb-girdle, autosomal recessive 17, 613723 (3), Autosomal recessive; Epidermolysis bullosa simplex with pyloric atresia, 612138 (3), Autosomal recessive; Epidermolysis bullosa simplex with muscular dystrophy, 226670 (3), Autosomal recessive; ?Epidermolysis bullosa simplex with nail dystrophy, 616487 (3), Autosomal recessive; Epidermolysis bullosa simplex, Ogna type, 131950 (3…
8	144412413	144417145	8q24.3	607059	SLC39A4	55630	Acrodermatitis enteropathica, 201100 (3), Autosomal recessive
9	211295	465259	9p24	611432	DOCK8	81704	Hyper-IgE recurrent infection syndrome, autosomal recessive, 243700 (3), Autosomal recessive
9	3824126	4310693	9p24.3-p23	610192	GLIS3	169792	Diabetes mellitus, neonatal, with congenital hypothyroidism, 610199 (3), Autosomal recessive
9	4984389	5129947	9p24	147796	JAK2	3717	Myelofibrosis, somatic, 254450 (3); Thrombocythemia 3, 614521 (3), Autosomal dominant, Somatic mutation; Polycythemia vera, somatic, 263300 (3); {Budd-Chiari syndrome, somatic}, 600880 (3); Leukemia, acute myeloid, somatic, 601626 (3); Erythrocytosis, somatic, 133100 (3)
9	6532466	6645728	9p22	238300	GLDC	2731	Glycine encephalopathy, 605899 (3), Autosomal recessive
9	12693374	12710284	9p23	115501	TYRP1	7306	[Skin/hair/eye pigmentation, variation in, 11 (Melanesian blond hair)], 612271 (3); Albinism, oculocutaneous, type III, 203290 (3), Autosomal recessive
9	26947109	27066133	9p21.2	608040	IFT74	80173	?Bardet-Biedl syndrome 20, 617119 (3), Autosomal recessive
9	27546545	27573865	9p21	614260	C9orf72	203228	Frontotemporal dementia and/or amyotrophic lateral sclerosis 1, 105550 (3), Autosomal dominant
9	32540543	32552585	9p21	609507	TOPORS	10210	Retinitis pigmentosa 31, 609923 (3)
9	33104076	33167335	9p13	137060	B4GALT1	2683	Congenital disorder of glycosylation, type IId, 607091 (3), Autosomal recessive
9	34179004	34252522	9p22-p21	609787	UBAP1	51271	Spastic paraplegia 80, autosomal dominant, 618418 (3), Autosomal dominant
9	34458804	34520983	9p13.3	604366	DNAI1	27019	Ciliary dyskinesia, primary, 1, with or without situs inversus, 244400 (3), Autosomal recessive
9	34634721	34637786	9p13	601978	SIGMAR1	10280	?Amyotrophic lateral sclerosis 16, juvenile, 614373 (3), Autosomal recessive; ?Spinal muscular atrophy, distal, autosomal recessive, 2, 605726 (3), Autosomal recessive
9	34646674	34651034	9p13	606999	GALT	2592	Galactosemia, 230400 (3), Autosomal recessive
9	35056063	35072624	9p13-p12	601023	VCP	7415	Inclusion body myopathy with early-onset Paget disease and frontotemporal dementia 1, 167320 (3), Autosomal dominant; Charcot-Marie-Tooth disease, type 2Y, 616687 (3), Autosomal dominant; Frontotemporal dementia and/or amyotrophic lateral sclerosis 6, 613954 (3)
9	35073838	35079941	9p13	602956	FANCG	2189	Fanconi anemia, complementation group G, 614082 (3)
9	35657750	35658017	9p21-p12	157660	RMRP	6023	Anauxetic dysplasia 1, 607095 (3), Autosomal recessive; Cartilage-hair hypoplasia, 250250 (3), Autosomal recessive; Metaphyseal dysplasia without hypotrichosis, 250460 (3), Autosomal recessive
9	35736861	35749227	9p13.3	609471	GBA2	57704	Spastic paraplegia 46, autosomal recessive, 614409 (3), Autosomal recessive
9	36214440	36277055	9p13.3	603824	GNE	10020	Sialuria, 269921 (3), Autosomal dominant; Nonaka myopathy, 605820 (3), Autosomal recessive
9	37422434	37438951	9cen	604296	GRHPR	9380	Hyperoxaluria, primary, type II, 260000 (3), Autosomal recessive
9	37779713	37785091	9p13.2	606489	EXOSC3	51010	Pontocerebellar hypoplasia, type 1B, 614678 (3), Autosomal recessive
9	69035751	69079075	9q13	606829	FXN	2395	Friedreich ataxia with retained reflexes, 229300 (3), Autosomal recessive; Friedreich ataxia, 229300 (3), Autosomal recessive
9	69121005	69255207	9q12-q13	607709	TJP2	9414	Cholestasis, progressive familial intrahepatic 4, 615878 (3), Autosomal recessive; Hypercholanemia, familial, 607748 (3), Autosomal recessive
9	74722494	74887920	9q22	607009	TRPM6	140803	Hypomagnesemia 1, intestinal, 602014 (3), Autosomal recessive
9	77177352	77421536	9q21	605978	VPS13A	23230	Choreoacanthocytosis, 200150 (3), Autosomal recessive
9	89318499	89367116	9q22.2	607693	SECISBP2	79048	Thyroid hormone metabolism, abnormal, 609698 (3), Autosomal recessive
9	91213822	91361944	9q22.31	600529	AUH	549	3-methylglutaconic aciduria, type I, 250950 (3), Autosomal recessive
9	94603132	94640262	9q22.2-q22.3	611570	FBP1	2203	Fructose-1,6-bisphosphatase deficiency, 229700 (3), Autosomal recessive
9	95099053	95317729	9q22.3	613899	FANCC	2176	Fanconi anemia, complementation group C, 227645 (3), Autosomal recessive
9	96235305	96313986	9q22	605573	HSD17B3	3293	Pseudohermaphroditism, male, with gynecomastia, 264300 (3), Autosomal recessive
9	97654397	97697402	9q22.3	611153	XPA	7507	Xeroderma pigmentosum, group A, 278700 (3), Autosomal recessive
9	99216424	99221941	9q22	607905	ALG2	85365	Myasthenic syndrome, congenital, 14, with tubular aggregates, 616228 (3), Autosomal recessive; ?Congenital disorder of glycosylation, type Ii, 607906 (3), Autosomal recessive
9	101420559	101435773	9q22.3	612724	ALDOB	229	Fructose intolerance, hereditary, 229600 (3), Autosomal recessive
9	105558116	105655949	9q31	607440	FKTN	2218	Muscular dystrophy-dystroglycanopathy (limb-girdle), type C, 4, 611588 (3), Autosomal recessive; Cardiomyopathy, dilated, 1X, 611615 (3), Autosomal recessive; Muscular dystrophy-dystroglycanopathy (congenital without mental retardation), type B, 4, 613152 (3), Autosomal recessive; Muscular dystrophy-dystroglycanopathy (congenital with brain and eye anomalies), type A, 4, 253800 (3), Autosomal rec…
9	105694540	105776628	9q31.2	611236	TMEM38B	55151	Osteogenesis imperfecta, type XIV, 615066 (3)
9	108867516	108934134	9q31	603722	ELP1	8518	Dysautonomia, familial, 223900 (3), Autosomal recessive
9	110668188	110806632	9q31.3-q32	601296	MUSK	4593	Fetal akinesia deformation sequence 1, 208150 (3), Autosomal recessive; Myasthenic syndrome, congenital, 9, associated with acetylcholine receptor deficiency, 616325 (3), Autosomal recessive
9	113275657	113292904	9q31-q33	607795	PRPF4	9128	Retinitis pigmentosa 70, 615922 (3), Autosomal dominant
9	113386311	113401300	9q34	125270	ALAD	210	Porphyria, acute hepatic, 612740 (3), Autosomal recessive; {Lead poisoning, susceptibility to}, 612740 (3), Autosomal recessive
9	116687304	116701298	9q31-q34.1	602290	TRIM32	22954	?Bardet-Biedl syndrome 11, 615988 (3), Autosomal recessive; Muscular dystrophy, limb-girdle, autosomal recessive 8, 254110 (3), Autosomal recessive
9	124481235	124507398	9q33	184757	NR5A1	2516	Adrenocortical insufficiency, 612964 (3), Autosomal dominant; 46, XX sex reversal 4, 617480 (3), Autosomal dominant; Premature ovarian failure 7, 612964 (3), Autosomal dominant; Spermatogenic failure 8, 613957 (3), Autosomal dominant; 46XY sex reversal 3, 612965 (3), Autosomal dominant
9	124857882	124861956	9q33.3	618315	RPL35	11224	?Diamond-Blackfan anemia 19, 618312 (3), Autosomal dominant
9	126613927	126701031	9q34.1	602575	LMX1B	4010	Nail-patella syndrome, 161200 (3), Autosomal dominant; Focal segmental glomerulosclerosis 10, 256020 (3), Autosomal recessive
9	127451485	127503500	9q33.3-q34.11	610933	LRSAM1	90678	Charcot-Marie-Tooth disease, axonal, type 2P, 614436 (3), Autosomal dominant, Autosomal recessive
9	127815011	127854772	9q34.1	131195	ENG	2022	Telangiectasia, hereditary hemorrhagic, type 1, 187300 (3), Autosomal dominant
9	128504691	128542291	9q34	603371	GLE1	2733	Congenital arthrogryposis with anterior horn cell disease, 611890 (3), Autosomal recessive; Lethal congenital contracture syndrome 1, 253310 (3), Autosomal recessive
9	128945529	128947602	9q34.11	610746	DOLK	22845	Congenital disorder of glycosylation, type Im, 610768 (3), Autosomal recessive
9	130444706	130501273	9q34.1	603470	ASS1	445	Citrullinemia, 215700 (3), Autosomal recessive
9	131502901	131523802	9q34.1	607423	POMT1	10585	Muscular dystrophy-dystroglycanopathy (limb-girdle), type C, 1, 609308 (3), Autosomal recessive; Muscular dystrophy-dystroglycanopathy (congenital with brain and eye anomalies), type A, 1, 236670 (3), Autosomal recessive; Muscular dystrophy-dystroglycanopathy (congenital with mental retardation), type B, 1, 613155 (3), Autosomal recessive
9	132261355	132356725	9q34	608465	SETX	23064	Spinocerebellar ataxia, autosomal recessive, with axonal neuropathy 2, 606002 (3), Autosomal recessive; Amyotrophic lateral sclerosis 4, juvenile, 602433 (3), Autosomal dominant
9	132891348	132945268	9q34	605284	TSC1	7248	Tuberous sclerosis-1, 191100 (3), Autosomal dominant; Focal cortical dysplasia, type II, somatic, 607341 (3); Lymphangioleiomyomatosis, 606690 (3)
9	133351757	133356486	9q34	185620	SURF1	6834	Charcot-Marie-Tooth disease, type 4K, 616684 (3), Autosomal recessive; Mitochondrial complex IV deficiency, nuclear type 1, 220110 (3), Autosomal recessive
9	133414336	133459402	9q34	604134	ADAMTS13	11093	Thrombotic thrombocytopenic purpura, hereditary, 274150 (3), Autosomal recessive
9	136196249	136205127	9q34.3	600577	LHX3	8022	Pituitary hormone deficiency, combined, 3, 221750 (3), Autosomal recessive
9	136428618	136439860	9q34.3	613037	INPP5E	56623	Mental retardation, truncal obesity, retinal dystrophy, and micropenis, 610156 (3), Autosomal recessive; Joubert syndrome 1, 213300 (3), Autosomal recessive
9	137230756	137236554	9q34	609826	SLC34A3	142680	Hypophosphatemic rickets with hypercalciuria, 241530 (3), Autosomal recessive
9	137447569	137459333	9q34.3	608137	NSMF	26012	Hypogonadotropic hypogonadism 9 with or without anosmia, 614838 (3), Autosomal dominant
X	7147289	7354640	Xp22.32	300747	STS	412	Ichthyosis, X-linked, 308100 (3), X-linked recessive
X	8528873	8732136	Xp22.31	300836	ANOS1	3730	Hypogonadotropic hypogonadism 1 with or without anosmia (Kallmann syndrome 1), 308700 (3), X-linked recessive
X	9463294	9719739	Xp22.3	300196	TBL1X	6907	Hypothyroidism, congenital, nongoitrous, 8, 301033 (3), X-linked
X	9725345	9786259	Xp22.3	300808	GPR143	4935	Ocular albinism, type I, Nettleship-Falls type, 300500 (3), X-linked; Nystagmus 6, congenital, X-linked, 300814 (3), X-linked recessive
X	10445309	10833682	Xp22	300552	MID1	4281	Opitz GBBB syndrome, type I, 300000 (3), X-linked recessive
X	13734725	13773977	Xp22.3-p22.2	300170	OFD1	8481	Orofaciodigital syndrome I, 311200 (3), X-linked dominant; ?Retinitis pigmentosa 23, 300424 (3), X-linked recessive; Joubert syndrome 10, 300804 (3), X-linked recessive; Simpson-Golabi-Behmel syndrome, type 2, 300209 (3), X-linked recessive
X	14690862	14873254	Xp22.31	300515	FANCB	2187	Fanconi anemia, complementation group B, 300514 (3), X-linked recessive
X	15319450	15335553	Xp22.1	311770	PIGA	5277	Multiple congenital anomalies-hypotonia-seizures syndrome 2, 300868 (3), X-linked recessive; Paroxysmal nocturnal hemoglobinuria, somatic, 300818 (3)
X	18639687	18672107	Xp22.2-p22.1	300839	RS1	6247	Retinoschisis, 312700 (3), X-linked recessive
X	18892297	18984113	Xp22.2-p22.1	300798	PHKA2	5256	Glycogen storage disease, type IXa2, 306000 (3), X-linked recessive; Glycogen storage disease, type IXa1, 306000 (3), X-linked recessive
X	19343905	19361717	Xp22.2-p22.1	300502	PDHA1	5160	Pyruvate dehydrogenase E1-alpha deficiency, 312170 (3), X-linked dominant
X	21839616	21885422	Xp22.12-p22.11	300294	MBTPS2	51360	IFAP syndrome with or without BRESHECK syndrome, 308205 (3), X-linked recessive; Keratosis follicularis spinulosa decalvans, X-linked, 308800 (3), X-linked recessive; Osteogenesis imperfecta, type XIX, 301014 (3), X-linked recessive; ?Olmsted syndrome, X-linked, 300918 (3), X-linked recessive
X	22032324	22251309	Xp22.2-p22.1	300550	PHEX	5251	Hypophosphatemic rickets, X-linked dominant, 307800 (3), X-linked dominant
X	24465285	24550465	Xp22.11	300906	PDK3	5165	?Charcot-Marie-Tooth disease, X-linked dominant, 6, 300905 (3), X-linked dominant
X	25003693	25015964	Xp22.13	300382	ARX	170302	Lissencephaly, X-linked 2, 300215 (3), X-linked; Developmental and epileptic encephalopathy 1, 308350 (3), X-linked recessive; Proud syndrome, 300004 (3), X-linked; Mental retardation, X-linked 29 and others, 300419 (3), X-linked recessive; Partington syndrome, 309510 (3), X-linked recessive; Hydranencephaly with abnormal genitalia, 300215 (3), X-linked
X	30304205	30309389	Xp21.3-p21.2	300473	NR0B1	190	Adrenal hypoplasia, congenital, 300200 (3), X-linked recessive; 46XY sex reversal 2, dosage-sensitive, 300018 (3), X-linked
X	31119218	33339459	Xp21.2	300377	DMD	1756	Cardiomyopathy, dilated, 3B, 302045 (3), X-linked; Becker muscular dystrophy, 300376 (3), X-linked recessive; Duchenne muscular dystrophy, 310200 (3), X-linked recessive
X	37780058	37813460	Xp21.1	300481	CYBB	1536	Immunodeficiency 34, mycobacteriosis, X-linked, 300645 (3), X-linked recessive; Chronic granulomatous disease, X-linked, 306400 (3), X-linked recessive
X	38269162	38327508	Xp11.4	312610	RPGR	6103	Cone-rod dystrophy, X-linked, 1, 304020 (3), X-linked; Retinitis pigmentosa 3, 300029 (3); Retinitis pigmentosa, X-linked, and sinorespiratory infections, with or without deafness, 300455 (3); Macular degeneration, X-linked atrophic, 300834 (3), X-linked recessive
X	38352527	38421445	Xp21.1	300461	OTC	5009	Ornithine transcarbamylase deficiency, 311250 (3), X-linked recessive
X	44873181	45112778	Xp11.2	300128	KDM6A	7403	Kabuki syndrome 2, 300867 (3), X-linked dominant
X	46837042	46882357	Xp11.23	300757	RP2	6102	Retinitis pigmentosa 2, 312600 (3), X-linked
X	48683752	48691426	Xp11.23-p11.22	300392	WAS	7454	Thrombocytopenia, X-linked, intermittent, 313900 (3), X-linked recessive; Thrombocytopenia, X-linked, 313900 (3), X-linked recessive; Wiskott-Aldrich syndrome, 301000 (3), X-linked recessive; Neutropenia, severe congenital, X-linked, 300299 (3), X-linked recessive
X	48786589	48794310	Xp11.23	305371	GATA1	2623	Leukemia, megakaryoblastic, with or without Down syndrome, somatic, 190685 (3); Anemia, X-linked, with/without neutropenia and/or platelet abnormalities, 300835 (3), X-linked recessive; Thrombocytopenia, X-linked, with or without dyserythropoietic anemia, 300367 (3), X-linked recessive; Thrombocytopenia with beta-thalassemia, X-linked, 314050 (3), X-linked recessive
X	53431257	53434375	Xp11.2	300256	HSD17B10	3028	HSD10 mitochondrial disease, 300438 (3), X-linked dominant
X	54440403	54448031	Xp11.22	300945	TSR2	90121	?Diamond-Blackfan anemia 14 with mandibulofacial dysostosis, 300946 (3), X-linked recessive
X	54807744	54816014	Xp11.2	300470	MAGED2	10916	Bartter syndrome, type 5, antenatal, transient, 300971 (3), X-linked recessive
X	55009054	55030976	Xp11.21	301300	ALAS2	212	Protoporphyria, erythropoietic, X-linked, 300752 (3), X-linked; Anemia, sideroblastic, 1, 300751 (3), X-linked recessive
X	56563626	56567867	Xp11.23-p11.1	300264	UBQLN2	29978	Amyotrophic lateral sclerosis 15, with or without frontotemporal dementia, 300857 (3), X-linked dominant
X	64185116	64205707	Xq11.1	300647	AMER1	139285	Osteopathia striata with cranial sclerosis, 300373 (3), X-linked dominant
X	67544020	67730618	Xq11-q12	313700	AR	367	Hypospadias 1, X-linked, 300633 (3), X-linked recessive; Androgen insensitivity, 300068 (3), X-linked recessive; {Prostate cancer, susceptibility to}, 176807 (3), Autosomal dominant, Somatic mutation; Androgen insensitivity, partial, with or without breast cancer, 312300 (3), X-linked recessive; Spinal and bulbar muscular atrophy of Kennedy, 313200 (3), X-linked recessive
X	69616085	70039471	Xq12-q13.1	300451	EDA	1896	Tooth agenesis, selective, X-linked 1, 313500 (3), X-linked dominant; Ectodermal dysplasia 1, hypohidrotic, X-linked, 305100 (3), X-linked recessive
X	71107403	71111576	Xq13	308380	IL2RG	3561	Severe combined immunodeficiency, X-linked, 300400 (3), X-linked recessive; Combined immunodeficiency, X-linked, moderate, 312863 (3), X-linked recessive
X	71215238	71225515	Xq13.1	304040	GJB1	2705	Charcot-Marie-Tooth neuropathy, X-linked dominant, 1, 302800 (3), X-linked dominant
X	72578813	72714305	Xq13	311870	PHKA1	5255	Muscle glycogenosis, 300559 (3), X-linked recessive
X	75051047	75156282	Xq13.1-q13.3	300135	ABCB7	22	Anemia, sideroblastic, with ataxia, 301310 (3), X-linked recessive
X	77910692	78050394	Xq12-q13	300011	ATP7A	538	Occipital horn syndrome, 304150 (3), X-linked recessive; Menkes disease, 309400 (3), X-linked recessive; Spinal muscular atrophy, distal, X-linked 3, 300489 (3), X-linked recessive
X	85861179	86047557	Xq21.2	300390	CHM	1121	Choroideremia, 303100 (3), X-linked dominant
X	101349449	101390795	Xq21.3-q22	300300	BTK	695	Isolated growth hormone deficiency, type III, with agammaglobulinemia, 307200 (3), X-linked recessive; Agammaglobulinemia, X-linked 1, 300755 (3), X-linked recessive
X	101397802	101407924	Xq22	300644	GLA	2717	Fabry disease, 301500 (3), X-linked; Fabry disease, cardiac variant, 301500 (3), X-linked
X	103776505	103792618	Xq22	300401	PLP1	5354	Pelizaeus-Merzbacher disease, 312080 (3), X-linked recessive; Spastic paraplegia 2, X-linked, 312920 (3), X-linked recessive
X	107628509	107651025	Xq22-q24	311850	PRPS1	5631	Charcot-Marie-Tooth disease, X-linked recessive, 5, 311070 (3), X-linked recessive; Phosphoribosylpyrophosphate synthetase superactivity, 300661 (3), X-linked recessive; Deafness, X-linked 1, 304500 (3), X-linked; Arts syndrome, 301835 (3), X-linked recessive; Gout, PRPS-related, 300661 (3), X-linked recessive
X	108439837	108697544	Xq22.3	303630	COL4A5	1287	Alport syndrome 1, X-linked, 301050 (3), X-linked dominant
X	108719945	108736583	Xq22.3	300904	IRS4	8471	Hypothyroidism, congenital, nongoitrous, 9, 301035 (3), X-linked recessive
X	120426147	120469348	Xq24	309060	LAMP2	3920	Danon disease, 300257 (3), X-linked dominant
X	123859707	123913971	Xq25	300079	XIAP	331	Lymphoproliferative syndrome, X-linked, 2, 300635 (3), X-linked recessive
X	124346562	124373159	Xq25	300490	SH2D1A	4068	Lymphoproliferative syndrome, X-linked, 1, 308240 (3), X-linked recessive
X	129540258	129592555	Xq26.1	300535	OCRL	4952	Lowe syndrome, 309000 (3), X-linked recessive; Dent disease 2, 300555 (3), X-linked recessive
X	130129361	130165840	Xq26.1	300169	AIFM1	9131	Cowchock syndrome, 310490 (3), X-linked recessive; Spondyloepimetaphyseal dysplasia, X-linked, with hypomyelinating leukodystrophy, 300232 (3), X-linked recessive; Combined oxidative phosphorylation deficiency 6, 300816 (3), X-linked recessive; Deafness, X-linked 5, 300614 (3), X-linked recessive
X	131273505	131289456	Xq25	300137	IGSF1	3547	Hypothyroidism, central, and testicular enlargement, 300888 (3), X-linked recessive
X	134460164	134500667	Xq26.2	308000	HPRT1	3251	Hyperuricemia, HRPT-related, 300323 (3), X-linked recessive; Lesch-Nyhan syndrome, 300322 (3), X-linked recessive
X	136648157	136660389	Xq26	300386	CD40LG	959	Immunodeficiency, X-linked, with hyper-IgM, 308230 (3), X-linked recessive
X	139530719	139563458	Xq27.1-q27.2	300746	F9	2158	Thrombophilia, X-linked, due to factor IX defect, 300807 (3), X-linked recessive; {Deep venous thrombosis, protection against}, 300807 (3), X-linked recessive; Hemophilia B, 306900 (3), X-linked recessive; {Warfarin sensitivity}, 301052 (3), X-linked
X	147911918	147951124	Xq27.3	309550	FMR1	2332	Premature ovarian failure 1, 311360 (3), X-linked; Fragile X tremor/ataxia syndrome, 300623 (3), X-linked dominant; Fragile X syndrome, 300624 (3), X-linked dominant
X	148500616	149000662	Xq28	300806	AFF2	2334	Mental retardation, X-linked, FRAXE type, 309548 (3), X-linked recessive
X	149476987	149505305	Xq28	300823	IDS	3423	Mucopolysaccharidosis II, 309900 (3), X-linked recessive
X	150562657	150673142	Xq28	300415	MTM1	4534	Myotubular myopathy, X-linked, 310400 (3), X-linked recessive
X	153687925	153696592	Xq28	300036	SLC6A8	6535	Cerebral creatine deficiency syndrome 1, 300352 (3), X-linked recessive
X	153724850	153744754	Xq28	300371	ABCD1	215	Adrenomyeloneuropathy, adult, 300100 (3), X-linked recessive; Adrenoleukodystrophy, 300100 (3), X-linked recessive
X	153861513	153886172	Xq28	308840	L1CAM	3897	MASA syndrome, 303350 (3), X-linked recessive; Hydrocephalus with Hirschsprung disease, 307000 (3), X-linked recessive; Hydrocephalus with congenital idiopathic intestinal pseudoobstruction, 307000 (3), X-linked recessive; Corpus callosum, partial agenesis of, 304100 (3), X-linked recessive; CRASH syndrome, 303350 (3), X-linked recessive; Hydrocephalus due to aqueductal stenosis, 307000 (3), X-li…
X	153902624	153907165	Xq28	300538	AVPR2	554	Nephrogenic syndrome of inappropriate antidiuresis, 300539 (3), X-linked recessive; Diabetes insipidus, nephrogenic, 304800 (3), X-linked recessive
X	154021572	154097716	Xq28	300005	MECP2	4204	Mental retardation, X-linked syndromic, Lubs type, 300260 (3), X-linked recessive; Encephalopathy, neonatal severe, 300673 (3), X-linked recessive; Mental retardation, X-linked, syndromic 13, 300055 (3), X-linked recessive; Rett syndrome, atypical, 312750 (3), X-linked dominant; {Autism susceptibility, X-linked 3}, 300496 (3), X-linked; Rett syndrome, 312750 (3), X-linked dominant; Rett syndrome,…
X	154379235	154381522	Xq28	300384	EMD	2010	Emery-Dreifuss muscular dystrophy 1, X-linked, 310300 (3), X-linked recessive
X	154531389	154547568	Xq28	305900	G6PD	2539	Hemolytic anemia, G6PD deficient (favism), 300908 (3), X-linked dominant; {Resistance to malaria due to G6PD deficiency}, 611162 (3)
X	154541237	154565045	Xq28	300248	IKBKG	8517	Immunodeficiency 33, 300636 (3), X-linked recessive; Incontinentia pigmenti, 308300 (3), X-linked dominant; Ectodermal dysplasia and immunodeficiency 1, 300291 (3), X-linked recessive
X	154762863	154777688	Xq28	300126	DKC1	1736	Dyskeratosis congenita, X-linked, 305000 (3), X-linked recessive
X	154835791	155022722	Xq28	300841	F8	2157	Hemophilia A, 306700 (3), X-linked recessive

## Sheet: Table S2
Table S2. Categorization of informative SNPs for proband-assisted haplotype phasing (PAHP) mode
Group	Paternal genotype	Maternal genotype	Proband genotype	Paternal haplotype		Maternal haplotype		Information	Expected proportion of F0/M0 informative allele	Expected proportion of F1/M1 informative allele
				F0	F1	M0	M1
1	A/A	B/B	A/B	not used	not used	not used	not used	estimate fetal fraction (ff)
	B/B	A/A	A/B	not used	not used	not used	not used	estimate fetal fraction (ff)
2	A/A	A/A	A/A	not used	not used	not used	not used	estimate sequenicng error rate (ε)
	B/B	B/B	B/B	not used	not used	not used	not used	estimate sequenicng error rate (ε)
3	A/B	A/A	A/A	A	B	A	A	infer paternal haplotype	ε	ff / 2
	A/B	A/A	A/B	B	A	A	A	infer paternal haplotype	ff / 2	ε
	A/B	B/B	B/B	B	A	B	B	infer paternal haplotype	ε	ff / 2
	A/B	B/B	A/B	A	B	B	B	infer paternal haplotype	ff / 2	ε
4	A/A	A/B	A/A	A	A	A	B	infer maternal haplotype	(1 - ff) / 2	0.5
	A/A	A/B	A/B	A	A	B	A	infer maternal haplotype	0.5	(1 - ff) / 2
	B/B	A/B	B/B	B	B	B	A	infer maternal haplotype	(1 - ff) / 2	0.5
	B/B	A/B	A/B	B	B	A	B	infer maternal haplotype	0.5	(1 - ff) / 2
5	A/B	A/B	A/B	not used	not used	not used	not used	not informative
6	A/B	A/B	A/A	A	B	A	B	infer maternal haplotype*
	A/B	A/B	B/B	B	A	A	B	infer maternal haplotype*
* Theses SNPs are used to construct maternal haplotype after the paternal haplotype inheritance was deduced in the fetus.

## Sheet: Table S3
Table S3. Categorization of informative SNPs for relative-assisted haplotype phasing (RAHP) mode
Group	Paternal genotype	Maternal genotype	Relative's genotype of paternal	Relative's genotype of maternal	Paternal haplotype		Maternal haplotype		Information	Expected proportion of F0/M0 informative allele	Expected proportion of F1/M1 informative allele
					F0	F1	M0	M1
1	A/A	B/B	not used	not used	not used	not used	not used	not used	estimate fetal fraction (ff)
	B/B	A/A	not used	not used	not used	not used	not used	not used	estimate fetal fraction (ff)
2	A/A	A/A	not used	not used	not used	not used	not used	not used	estimate sequenicng error rate (ε)
	B/B	B/B	not used	not used	not used	not used	not used	not used	estimate sequenicng error rate (ε)
3	A/B	A/A	A/A	not used	A	B	A	A	infer paternal haplotype	ε	ff / 2
	A/B	B/B	A/A	not used	A	B	B	B	infer paternal haplotype	ff / 2	ε
	A/B	A/A	B/B	not used	B	A	A	A	infer paternal haplotype	ff / 2	ε
	A/B	B/B	B/B	not used	B	A	B	B	infer paternal haplotype	ε	ff / 2
4	A/A	A/B	not used	A/A	A	A	A	B	infer maternal haplotype	(1 - ff) / 2	0.5
	B/B	A/B	not used	A/A	B	B	A	B	infer maternal haplotype	0.5	(1 - ff) / 2
	A/A	A/B	not used	B/B	A	A	B	A	infer maternal haplotype	0.5	(1 - ff) / 2
	B/B	A/B	not used	B/B	B	B	B	A	infer maternal haplotype	(1 - ff) / 2	0.5
5	A/B	A/B	A/B	not used	not used	not used	not used	not used	not informative
	A/B	A/B	not available	not used	not used	not used	not used	not used	not informative
6	A/B	A/B	A/A	A/A	A	B	A	B	infer maternal haplotype*
	A/B	A/B	B/B	A/A	B	A	A	B	infer maternal haplotype*
	A/B	A/B	A/A	B/B	A	B	B	A	infer maternal haplotype*
	A/B	A/B	B/B	B/B	B	B	B	A	infer maternal haplotype*
* Theses SNPs are used to construct maternal haplotype after the paternal haplotype inheritance was deduced in the fetus.

## Sheet: Table S4
Table S4. Clinical information and HaploNIPD results of 14 aneuploidy plasma samples enrolled in this study
Sample ID	ff	Z score (chr13)	Z score (chr18)	Z score (chr21)	Z score (chrX)	R score (chrY)	HaploNIPD results	IPD results
N1	0.098	-1.559	11.8751	-0.584065	1.45	/	T18	T18
N2	0.094	0.0908414	0.175715	7.69676	0.58	/	T21	T21
N3	0.074	-1.88111	7.3837	-2.98654	0.89	0.55	T18	T18
N4	0.144	-1.00683	-0.585071	14.9895	0.11	1.71	T21	T21
N5	0.13	0.378106	-2.33821	11.9576	-0.03	1.48	T21	T21
N6	0.088	14.219	-1.8859	0.88768	-0.63	/	T13	T13
N7	0.128	-0.954258	-1.65466	12.4461	-0.77	1.3	T21	T21
N8	0.116	-0.25584	-0.728738	10.9408	-1.69	/	T21	T21
N9	0.076	2.34909	-1.21978	2.52787	3.82	0.64	XXY	XXY
N10	0.1	2.86993	-0.754555	0.306483	4	/	XXX	XXX
N11	0.106	1.44272	-2.02716	-1.93041	6.37	/	XXX	XXX
N12	0.066	0.838941	1.32692	0.441629	-3.14	/	45,X	45,X
N13	0.104	2.22957	0.1959	2.44457	4.91	2.24	XYY	XYY
N14	0.084	-0.61863	2.67018	2.04473	-4.17	/	45,X	45,X
GA, gestational age; ff, fetal fraction; SNP, single nucleotide polymorphism; IPD, invasive prenatal diagnosis.

## Sheet: TableS5
Table S5. Performance of HaploNIPD for CNV detection
Size (Mb)	TP count	FP count	TN count	FN count	PPV	Sensitivity	Specificity
4-10	3	6	129	0	0.3333	1	0.9556
≥10	5	0	133	0	1	1	1
CNV, Copy number variation; TP, Ture positive; FP, False positive; TN, Ture negative; FN, False negative; PPV, Positive predictive value

## Sheet: Table S6
Table S6. Comparison of previous genome-wide NIPT-M studies and HaploNIPD in this study
Study	PMID	Sample size	Fetal fraction	Sequencing method	Haplotyping approach	Analysis method	Targeted regions	Estimated cost	Paternal accuracy	Maternal accuracy	Aneuploidy Assessment	CNV Assessment
Lo et al, 2010	21148127	1 family	0.1143	65x WGS of cfDNA, SNP genotyping for 906,600 SNPs of gDNA	Fetal-based	RHDO	genome-wide	High	0.9942	0.998	Not involved	Not involved
Kitzman et al, 2012	22674554	1 family	0.13	78x WGS of cfDNA and >30x WGS of parental gDNA	Clone pool dilution sequencing	HMM	genome-wide	High	0.968	0.957	Not involved	Not involved
Hui et al, 2017	27932412	13 family	4.7%-23.1%	Target-capture sequencing (cfDNA), WGS (parental gDNA)	Direct haplotyping by Microfluidics-based linked-read sequencing	RHDO	CYP21A2, F8,F9,HBB,EVC/ EVC2,IDS and IDS2	High	Not assessed		Not involved	Not involved
Rabinowitz et al, 2019	30787035	3 families	12.38-18.45%	>300x WES/WGS	Unphased	GRAD	exome-wide / genome-wide	High	98.68% (mean)	85.32% (mean)	Not involved	Not involved
Che et al, 2020	32024963	9 families	6.20-16.50%	High-density Target-capture (250,000 SNPs), UMIs-based library preparation, average 75x for cfDNA	Proband/Relative phasing	FAR & CBS	genome-wide	Medium	99.29% (mean)	95.64% (mean)	One spiked-in T21 sample	One maternal CNV
This study, 2025	/	70 families	3.92-18.79%	High-density Target-capture (120,000 SNPs), average 226.5x for cfDNA	Proband/Relative phasing	HMM	genome-wide	Medium	99.74% (mean)	98.23% (mean)	14 cases (T13, T18, T21, sex chromosome abnormalities)	8 fetal CNVs
WGS, Whole genome sequencing; SNP, Single Nucleotide Polymorphism; WES, Whole exome sequencing; UMIs, unique molecular identifiers; RHDO, Relative haplotype dosage; HMM, Hidden markov model; GRAD, Genome-wide relative allele dosage; FAR, fetal allele ratio; CBS, circular binary segmentation; CNV, Copy number variation; T13, Trisomy 13; T18, Trisomy 18; T21, Trisomy 21.
